# Supplementary material for: New Insights on Sperm Function in Male Infertility of Unknown Origin: A Multimodal Approach
Source: Biomolecules. 2023 Sep 27;13(10):1462. doi: 10.3390/biom13101462 (PMC10605211; doi:10.3390/biom13101462)
Supplement: Supplementary file 1 [file biomolecules-13-01462-s001.zip]

Archive with 3 entries (2 files):
- 0929 changed orders by authors/
- 0929 changed orders by authors/biomolecules-2575551-supplementary proof done.xlsx
- 0929 changed orders by authors/supplementary figures and tables.pdf
