# Supplementary material for: New Insights on Sperm Function in Male Infertility of Unknown Origin: A Multimodal Approach
Source: Biomolecules. 2023 Sep 27;13(10):1462. doi: 10.3390/biom13101462 (PMC10605211; doi:10.3390/biom13101462)
Supplement: Supplementary file 1 [file biomolecules-13-01462-s001.zip › 0929 changed orders by authors/biomolecules-2575551-supplementary proof done.xlsx]

## Sheet: Proteins_Norm
File S1 - Differential proteomics analysis of sperm cells from the three study groups. Statistical analysis was performed by a Kruskal–Wallis H test followed by the Dunn's Test for pairwise comparison. Dunn's p-value were corrected using the using the Benjamini-Hochberg FDR adjustment and the statistical significance was considered for p-values < 0.05. CTRL – healthy controls, ID - idiopathic mal…
				Technical Replicates								CTRL	CTRL	CTRL	CTRL	CTRL	CTRL	CTRL	CTRL	CTRL	CTRL	CTRL	CTRL	CTRL	CTRL	CTRL	CTRL	CTRL	CTRL	CTRL	CTRL	CTRL	CTRL	CTRL	CTRL	CTRL	CTRL	CTRL	CTRL	CTRL	CTRL	CTRL	CTRL	CTRL	CTRL	CTRL	CTRL	CTRL	CTRL
No. of peptides	UNIPROT Accession Number	UNIPROT Accession Name	Name	TR_1	TR_2	TR_3	TR_4	TR_5	Average	SD	%CV	1_CTRL	2_CTRL	3_CTRL	4_CTRL	6_CTRL	9_CTRL	10_CTRL	11_CTRL	14_CTRL	16_CTRL	17_CTRL	19_CTRL	20_CTRL	22_CTRL	24_CTRL	25_CTRL	26_CTRL	27_CTRL	28_CTRL	29_CTRL	30_CTRL	36_CTRL	38_CTRL	39_CTRL	40_CTRL	44_CTRL	45_CTRL	50_CTRL	53_CTRL	54_CTRL	55_CTRL	56_CTRL	58_CTRL	64_CTRL	76_CTRL	82_CTRL	83_CTRL	86_CTRL
15	P04264	K2C1_HUMAN	Keratin, type II cytoskeletal 1	0.0647884	0.0678166	0.0673789	0.0676338	0.0678451	0.0670926	0.0013014	1.93971	0.0208396	0.0205231	0.0158323	0.0130544	0.012136	0.00669658	0.01951	0.0717143	0.0124436	0.00943875	0.0142166	0.00659672	0.0162088	0.0342392	0.0281171	0.0140287	0.0190804	0.0239151	0.0151288	0.0137614	0.00876091	0.00759666	0.0201106	0.00900598	0.0438627	0.021488	0.0447201	0.0293579	0.0363947	0.017624	0.00946799	0.00689107	0.0353791	0.0047797	0.154438	0.0601722	0.00985245	0.0191928
15	P00738	HPT_HUMAN	Haptoglobin	0.121745	0.137398	0.135725	0.13125	0.138797	0.132983	0.00689412	5.18421	0.00904149	0.00944876	0.0249392	0.118308	0.0140501	0.073822	0.051801	0.0162589	0.0670092	0.302982	0.057193	0.0844738	0.144712	0.0506115	0.0817293	0.143899	0.065751	0.0649961	0.0448234	0.0426834	0.0791663	0.0228832	0.047271	0.0725824	0.0707992	0.0326629	0.110794	0.059485	0.164098	0.249148	0.0363237	0.225104	0.134135	0.0152369	0.257777	0.301965	0.111323	0.114193
15	Q5BJF6	ODFP2_HUMAN	Outer dense fiber protein 2	0.102558	0.112147	0.123194	0.108235	0.116127	0.112452	0.00782075	6.95473	0.119573	0.10283	0.132528	0.0834802	0.104555	0.158554	0.167402	0.113198	0.114099	0.0838512	0.120796	0.108741	0.140636	0.145555	0.127283	0.0994777	0.129047	0.105278	0.119317	0.132651	0.112677	0.129017	0.0794601	0.108236	0.133474	0.110627	0.158459	0.086836	0.116357	0.122771	0.131764	0.100106	0.126091	0.0587741	0.097318	0.135936	0.106449	0.123916
15	Q9H0B3	IQCN_HUMAN	IQ domain-containing protein N	0.0172662	0.0186626	0.0205071	0.0205217	0.0185686	0.0191052	0.00139978	7.32666	0.0255246	0.0188527	0.0218605	0.024152	0.0200621	0.0260358	0.0334993	0.0178851	0.0237688	0.0188701	0.0265897	0.0269732	0.0230058	0.021946	0.0331427	0.0184759	0.0257961	0.0255141	0.0221179	0.022635	0.0105736	0.0237628	0.0262842	0.0244884	0.0262128	0.0204047	0.0286863	0.0254267	0.0284695	0.0261851	0.0263978	0.016163	0.0232012	0.023025	0.0315351	0.0361124	0.0208178	0.0195662
15	P07864	LDHC_HUMAN	L-lactate dehydrogenase C chain	0.078844	0.0950295	0.0801368	0.081759	0.0942763	0.0860091	0.0079624	9.25762	0.105555	0.0498237	0.112104	0.0916594	0.125981	0.0775628	0.120054	0.0936108	0.117349	0.08791	0.125126	0.0769915	0.102135	0.112611	0.171113	0.0988882	0.123388	0.062863	0.123187	0.0867842	0.128055	0.0904136	0.155542	0.0690312	0.133381	0.104135	0.0967858	0.0851421	0.0595203	0.0531109	0.0636124	0.0787441	0.0649496	0.0499376	0.0807485	0.0541277	0.042493	0.114761
15	P02768	ALBU_HUMAN	Albumin	15.4691	19.0917	20.2747	18.2871	19.6339	18.5513	1.87109	10.086	0.995188	2.98589	4.48	12.8449	2.6825	13.1915	7.49768	3.1385	7.23019	17.7558	7.76729	10.2166	23.0111	8.32481	7.14893	20.9351	8.12621	8.2155	5.67437	5.98783	7.87581	1.57174	4.70719	6.47888	4.02923	1.46327	8.87254	5.63682	19.5705	26.9556	3.94309	18.4435	15.0032	2.33884	24.7695	28.4255	9.45723	6.86025
15	P15144	AMPN_HUMAN	Aminopeptidase N	0.0180169	0.0202061	0.0188892	0.0168363	0.0226808	0.0193259	0.00224345	11.6085	0.00471578	0.00644427	0.00905085	0.00505722	0.00476113	0.00688813	0.0219063	0.00302949	0.00789255	0.0297362	0.00556754	0.00697133	0.0168917	0.0096289	0.00863249	0.00754438	0.0098892	0.00914452	0.0150056	0.0108376	0.0214615	0.00226459	0.0037387	0.00377473	0.00506809	0.00290975	0.0108403	0.00941049	0.0263985	0.0186657	0.0104058	0.00994835	0.0147162	0.00333424	0.0125676	0.0215448	0.00208254	0.0165485
15	P15309	PPAP_HUMAN	Prostatic acid phosphatase	0.0925213	0.142573	0.132392	0.129727	0.143694	0.128181	0.0208536	16.2689	0.0108368	0.0120439	0.0156891	0.0404847	0.00425899	0.0222367	0.0321124	0.00561469	0.0780162	0.062179	0.0273326	0.0396641	0.0925398	0.0591632	0.0425573	0.0458673	0.0521505	0.0563247	0.0883332	0.0612308	0.0987398	0.00698178	0.012826	0.00919829	0.0188437	0.0125442	0.0470729	0.0333233	0.473664	0.531375	0.0407294	0.320988	0.194356	0.025237	0.0367624	0.10539	0.0119784	0.0787063
14	Q00610	CLH1_HUMAN	Clathrin heavy chain 1	0.0136248	0.0152002	0.0146827	0.0143732	0.0134749	0.0142711	0.000723635	5.07061	0.00973909	0.00717678	0.00877739	0.00790711	0.0100525	0.0106886	0.0200612	0.00710037	0.00845159	0.014198	0.00765098	0.0105046	0.0073801	0.00557381	0.0125702	0.00949567	0.00855895	0.0053653	0.0108382	0.00868686	0.027245	0.00904075	0.0101403	0.0097272	0.00664489	0.0114157	0.0205007	0.00879189	0.0107238	0.0117911	0.0137313	0.0254807	0.014777	0.00574704	0.0124749	0.014672	0.00402669	0.0168796
14	P10909	CLUS_HUMAN	Clusterin	0.0940255	0.092514	0.0917577	0.106483	0.104299	0.0978158	0.00700574	7.16217	0.0189669	0.0505604	0.0305456	0.0272507	0.0215387	0.0445045	0.0597836	0.0316556	0.0549418	0.147836	0.0306464	0.0246576	0.0907602	0.0598405	0.0414446	0.0732156	0.0365212	0.0355426	0.0715575	0.0751704	0.116758	0.0225248	0.0393592	0.0215498	0.0204761	0.0594866	0.12636	0.0345177	0.161374	0.204886	0.0865115	0.0657795	0.0364439	0.048306	0.0473793	0.0507463	0.00597695	0.101512
14	P04279	SEMG1_HUMAN	Semenogelin-1	0.0554438	0.0637784	0.0571353	0.066625	0.0666368	0.0619239	0.00530742	8.57088	0.0122495	0.0446151	0.0426552	0.019307	0.0177479	0.0519707	0.0141747	0.0428372	0.0739824	0.157408	0.0132547	0.00876745	0.0230354	0.0186823	0.0848716	0.0549117	0.0358913	0.0136275	0.0453997	0.0603047	0.0823383	0.0100959	0.0457917	0.0250226	0.00814957	0.0414829	0.0581906	0.0255217	0.199888	0.144618	0.0511591	0.0521781	0.0276229	0.0555826	0.0885028	0.0548811	0.00281391	0.0407248
14	Q02383	SEMG2_HUMAN	Semenogelin-2	0.0593047	0.0744863	0.0476887	0.0636477	0.075354	0.0640963	0.0114789	17.9088	0.00730648	0.0147319	0.0564587	0.0168233	0.0161207	0.0342493	0.0133716	0.0112524	0.0382232	0.292717	0.0198882	0.016367	0.024706	0.0294789	0.0738444	0.0470214	0.0480392	0.0244532	0.0446394	0.0315002	0.031458	0.00481114	0.0299944	0.0282929	0.00990232	0.0177632	0.03619	0.0171493	0.417751	0.175963	0.028273	0.0826081	0.0156808	0.0196423	0.0864152	0.0850167	0.00530106	0.0288465
14	Q00796	DHSO_HUMAN	Sorbitol dehydrogenase	0.0362729	0.04974	0.0369669	0.030372	0.0352966	0.0377297	0.00719386	19.0668	0.00490456	0.00329521	0.0043834	0.00413428	0.00201336	0.00523253	0.00903237	0.00474936	0.0052818	0.0368747	0.00669264	0.0109369	0.00899199	0.012738	0.00622606	0.00435034	0.00385621	0.00592207	0.0110544	0.00451435	0.0205355	0.00305559	0.00562625	0.00416045	0.0300479	0.00276655	0.00674656	0.00594172	0.0178144	0.0167339	0.00827261	0.0163889	0.0118157	0.00176797	0.00784139	0.0236804	0.00115147	0.00682062
13	P13639	EF2_HUMAN	Elongation factor 2	0.0330388	0.0346667	0.0311583	0.0308815	0.0336579	0.0326806	0.00162651	4.977	0.0139979	0.0146352	0.014407	0.0184575	0.0160061	0.0198315	0.0194915	0.0120545	0.0120567	0.0386362	0.0114915	0.0163893	0.0196323	0.0173973	0.0145605	0.0171318	0.0103091	0.0146561	0.017105	0.0121324	0.0320919	0.0155766	0.0144901	0.0155991	0.0135394	0.0128723	0.0288335	0.0168266	0.0145342	0.0153143	0.0235248	0.0336047	0.0109034	0.0126962	0.0128148	0.0255778	0.00854817	0.0216828
13	P02790	HEMO_HUMAN	Hemopexin	0.0938057	0.112423	0.111979	0.0998553	0.113292	0.106271	0.00889194	8.36724	0.00836759	0.0148675	0.0244832	0.0769124	0.0138862	0.0576356	0.0447323	0.0132733	0.0445895	0.153495	0.044515	0.0552111	0.104136	0.0404668	0.0563791	0.11572	0.0516195	0.0491305	0.031341	0.0319626	0.0590481	0.0126826	0.0389147	0.0417545	0.0396903	0.0189297	0.0608094	0.0357821	0.0977332	0.143084	0.0261856	0.140778	0.103245	0.00672922	0.148707	0.174702	0.0525351	0.061171
13	P12277	KCRB_HUMAN	Creatine kinase B-type	0.0421281	0.0512887	0.0514189	0.0427368	0.0506047	0.0476354	0.00476454	10.0021	0.00953998	0.00419745	0.00625824	0.00674603	0.00352255	0.020119	0.0108013	0.00800543	0.0100672	0.0589441	0.00771769	0.0149025	0.0117356	0.0192988	0.00786433	0.0114919	0.0061652	0.00812957	0.0201092	0.00660476	0.0268154	0.00726121	0.0230399	0.0048739	0.00786773	0.00331096	0.00875859	0.00948465	0.0313826	0.022918	0.0109094	0.0337825	0.0133565	0.00448527	0.013361	0.0327564	0.00164276	0.0159869
13	P14625	ENPL_HUMAN	Endoplasmin	0.0339833	0.037669	0.0373151	0.0263843	0.0320944	0.0334892	0.00460375	13.7469	0.0324328	0.0285054	0.0371141	0.0327286	0.0313733	0.0349538	0.0372266	0.0177685	0.0227639	0.0331485	0.0204424	0.0324463	0.0189492	0.0200788	0.0189104	0.0302587	0.0216849	0.0130432	0.0193687	0.0270618	0.0594303	0.0279132	0.0444501	0.0299621	0.0182958	0.0211146	0.0338398	0.0176798	0.0371404	0.0360334	0.0644137	0.102833	0.0412693	0.0317111	0.0508356	0.0276396	0.0116501	0.0301623
13	P53396	ACLY_HUMAN	ATP-citrate synthase	0.00793123	0.0106768	0.0110017	0.0081647	0.00983995	0.00952287	0.00141394	14.8478	0.00433094	0.00498237	0.00726731	0.00425467	0.003336	0.00437746	0.00984494	0.00397749	0.00461046	0.00988226	0.00437457	0.00524073	0.00682386	0.00484507	0.00836221	0.00506472	0.00405136	0.00542571	0.00664434	0.00439509	0.00986063	0.00414084	0.00444827	0.00397944	0.0057495	0.00325826	0.0066142	0.0117801	0.009683	0.00509943	0.00698491	0.00993918	0.00813805	0.00271563	0.0084936	0.00997985	0.00434604	0.00887415
13	P02766	TTHY_HUMAN	Transthyretin	0.0154234	0.0189094	0.0133901	0.0141984	0.0187711	0.0161385	0.00257089	15.9302	0.00330252	0.00351254	0.0096067	0.0161085	0.00361031	0.0106738	0.0114286	0.00393765	0.0110464	0.0381763	0.0100544	0.0136321	0.0183908	0.0101201	0.0343631	0.0121363	0.0125566	0.0113477	0.00972739	0.00991112	0.0191691	0.00299989	0.00969653	0.00800601	0.00600382	0.00368895	0.0184654	0.0124888	0.0268934	0.0339183	0.0106127	0.0272769	0.0250263	0.00269173	0.0349804	0.0606176	0.0109358	0.0140491
12	P68104	EF1A1_HUMAN	Elongation factor 1-alpha 1	0.0716061	0.069316	0.0786804	0.0690373	0.0747931	0.0726866	0.00406843	5.59723	0.0259534	0.0205076	0.0275371	0.0344144	0.0241773	0.0438783	0.0341931	0.0334627	0.019064	0.0970631	0.0193176	0.0267807	0.0241643	0.0268134	0.0253972	0.0218495	0.0148678	0.0129826	0.0429616	0.0168017	0.0800082	0.0155425	0.0335592	0.0207732	0.0188706	0.0163569	0.0482206	0.015175	0.0359893	0.0348729	0.0499245	0.0789041	0.0221998	0.0206742	0.027766	0.0493853	0.00844852	0.0326176
12	P27487	DPP4_HUMAN	Dipeptidyl peptidase 4	0.011284	0.00976005	0.00972461	0.0100657	0.00974535	0.0101159	0.000667827	6.60173	0.00202545	0.00419875	0.00342788	0.00301887	0.00213723	0.00661304	0.0105592	0.00358311	0.00522054	0.0159741	0.00263562	0.00472723	0.00556918	0.00793437	0.00398656	0.00524515	0.00462604	0.00255547	0.00518432	0.008107	0.00911397	0.00172418	0.00299808	0.00366575	0.00384387	0.00219701	0.00415742	0.00496738	0.0145506	0.0114565	0.0050311	0.0117605	0.0102197	0.00202051	0.00539262	0.0111329	0.00153131	0.00718173
12	Q9BS86	ZPBP1_HUMAN	Zona pellucida-binding protein 1	0.0577101	0.0586872	0.0729688	0.0627343	0.0677076	0.0639616	0.00639472	9.99775	0.0433835	0.0404239	0.0614392	0.0466917	0.0490662	0.0573122	0.070861	0.0442778	0.0547836	0.0521123	0.0692469	0.0658217	0.0648736	0.0565587	0.0885469	0.0510102	0.0833977	0.0714711	0.0622571	0.0575085	0.0501426	0.0800649	0.0631124	0.0732987	0.0629689	0.0505067	0.0550817	0.0452782	0.058704	0.0738964	0.0776597	0.0545367	0.0990011	0.049569	0.0544069	0.0739574	0.0491746	0.069383
12	P13645	K1C10_HUMAN	Keratin, type I cytoskeletal 10	0.0483528	0.0392928	0.0608145	0.0483465	0.0561043	0.0505822	0.00825551	16.321	0.00991962	0.00976895	0.0103405	0.00834725	0.0041301	0.00617383	0.0193115	0.0571947	0.01044	0.00787651	0.0091551	0.00893653	0.0125157	0.0152705	0.0195087	0.00688933	0.0125628	0.012285	0.0126659	0.00783272	0.0058141	0.0041209	0.00655119	0.00533732	0.0180162	0.0109554	0.0274306	0.0131383	0.0138294	0.0107694	0.0083944	0.00335237	0.0103667	0.00447273	0.0199344	0.0273184	0.00418632	0.0164351
12	P12273	PIP_HUMAN	Prolactin-inducible protein	0.14939	0.231912	0.172059	0.165189	0.200963	0.183903	0.0327014	17.7819	0.00700467	0.0220473	0.0485041	0.0530837	0.0592026	0.0557473	0.0222002	0.0388957	0.181226	0.501438	0.0904021	0.0826489	0.11278	0.0523392	0.182918	0.0895958	0.0996631	0.102231	0.146537	0.0635243	0.0587954	0.0256153	0.0409824	0.0498691	0.0254722	0.0560129	0.1153	0.0292948	1.10633	0.276359	0.0828387	0.25277	0.114427	0.0680684	0.144164	0.104604	0.00682059	0.102731
12	P07288	KLK3_HUMAN	Prostate-specific antigen	0.0683726	0.0646714	0.0535879	0.0580756	0.0846038	0.0658622	0.01194	18.1288	0.00508869	0.0101653	0.0144492	0.01451	0.00523066	0.012276	0.029719	0.00925621	0.0460722	0.0641627	0.0156952	0.0282001	0.0951471	0.0433062	0.0469785	0.0381633	0.042915	0.0389754	0.0369798	0.0456144	0.0457765	0.00333318	0.00557835	0.00903955	0.00820793	0.00520088	0.0250277	0.018327	0.154992	0.145966	0.0290969	0.0948095	0.0881706	0.00761584	0.0169827	0.0353697	0.00424343	0.0271718
12	P10323	ACRO_HUMAN	Acrosin	0.0831097	0.0905622	0.0578755	0.0637319	0.063582	0.0717722	0.014199	19.7834	0.0177368	0.0334059	0.061292	0.0503341	0.056301	0.0713723	0.0710971	0.0451209	0.0522007	0.0482815	0.0839087	0.0655636	0.0616697	0.0775355	0.0893258	0.0650044	0.0918921	0.0972669	0.0797382	0.0657572	0.0639432	0.112354	0.0510607	0.0996801	0.102076	0.0766983	0.0811809	0.0481834	0.0661083	0.0788599	0.0744687	0.0726446	0.0942552	0.051157	0.0597676	0.0949147	0.0852355	0.0973859
11	Q96QE4	LR37B_HUMAN	Leucine-rich repeat-containing protein 37B	0.0123488	0.0144472	0.0145791	0.0141477	0.0148389	0.0140724	0.000995118	7.07144	0.0173985	0.0157548	0.0232677	0.0169873	0.0150846	0.0172217	0.0247189	0.0138288	0.0178576	0.0138432	0.0237244	0.0189224	0.0194767	0.0164127	0.0179957	0.0166283	0.0250369	0.0226932	0.0132154	0.0175007	0.0107208	0.0162248	0.0236031	0.0218934	0.0226938	0.0190207	0.0156611	0.0227468	0.0173451	0.0158944	0.0200259	0.0172614	0.0292884	0.0167735	0.0285114	0.0237495	0.013263	0.0126196
11	P26641	EF1G_HUMAN	Elongation factor 1-gamma	0.024963	0.0262481	0.0303086	0.0246642	0.0272636	0.0266895	0.00227513	8.52444	0.0177101	0.0164424	0.0196859	0.0142552	0.0226529	0.0194581	0.0301511	0.0221008	0.0128711	0.0208502	0.0136894	0.0263702	0.0181074	0.0180059	0.0155238	0.0202349	0.0129541	0.00857462	0.0217217	0.0181386	0.0731132	0.0205109	0.0341413	0.0150747	0.0209376	0.0138556	0.0274639	0.0146565	0.0159533	0.0168122	0.030695	0.0549773	0.0210641	0.018725	0.0135778	0.027447	0.017885	0.0417226
11	P49327	FAS_HUMAN	Fatty acid synthase	0.0186284	0.020531	0.0213097	0.0210902	0.0237151	0.0210549	0.0018238	8.66214	0.00387426	0.00351709	0.00462612	0.0038186	0.00225781	0.0042655	0.0058714	0.00579416	0.00478525	0.0204314	0.00413951	0.00412655	0.00573691	0.00629947	0.00432557	0.00342791	0.00459659	0.00371718	0.00948547	0.00346464	0.014541	0.00204943	0.00297389	0.00378278	0.00540802	0.00370173	0.00581502	0.00664771	0.0134652	0.0114672	0.00676635	0.01167	0.00912443	0.00211826	0.00666391	0.0146991	0.00214519	0.00657188
10	P55786	PSA_HUMAN	Puromycin-sensitive aminopeptidase	0.00726835	0.00695117	0.00788171	0.0071119	0.00740521	0.00732367	0.000355217	4.85026	0.00616811	0.00369994	0.00530669	0.00395454	0.00356116	0.0032591	0.00666631	0.00305998	0.00405365	0.00618795	0.00391133	0.00596565	0.00376031	0.00515323	0.00566912	0.00409313	0.00431713	0.00459335	0.00637563	0.00494571	0.0105844	0.00629041	0.00645973	0.00454376	0.00574177	0.00378077	0.00689314	0.00624642	0.00616236	0.0048754	0.00760816	0.00980485	0.00647153	0.00416297	0.00482933	0.0122217	0.00465482	0.00858016
10	P43652	AFAM_HUMAN	Afamin	0.0144995	0.0170138	0.0171687	0.0166439	0.0186425	0.0167937	0.00149104	8.87856	0.00178912	0.00283996	0.00576402	0.0121794	0.00236614	0.00991053	0.00853905	0.00232382	0.00681571	0.02335	0.00612189	0.00928412	0.0160719	0.00710159	0.00650136	0.0184985	0.00797353	0.00869174	0.00464765	0.00576594	0.00944613	0.00205855	0.0060899	0.00515726	0.006867	0.0034923	0.0107252	0.00736318	0.0168126	0.0252589	0.00632442	0.0271633	0.0147771	0.00181299	0.0211306	0.0312677	0.0103067	0.0104322
10	P0DMV9	HS71B_HUMAN	Heat shock 70 kDa protein 1B	0.0178011	0.0236527	0.0244183	0.0214071	0.0217419	0.0218042	0.00257086	11.7906	0.00950126	0.00549716	0.0127508	0.00921352	0.00660364	0.0152109	0.0243821	0.00913691	0.0213338	0.0154624	0.0046317	0.00848866	0.00836158	0.00940795	0.00727922	0.0088497	0.0103691	0.00762152	0.0101221	0.00737336	0.0199318	0.00918142	0.00893965	0.00716443	0.00987959	0.00407762	0.0112496	0.00492908	0.018949	0.0155434	0.0165523	0.0247328	0.0101114	0.00505779	0.0101409	0.0214696	0.00485773	0.0175576
10	P12429	ANXA3_HUMAN	Annexin A3	0.00954038	0.0112174	0.0104642	0.0106987	0.0132696	0.0110381	0.00138739	12.5692	0.00481938	0.00209786	0.00287261	0.00152263	0.00212669	0.00338321	0.00755177	0.0028157	0.00370296	0.012343	0.00211678	0.00353522	0.00309657	0.00384364	0.00905024	0.00624145	0.00243122	0.00361529	0.0035853	0.00228523	0.00806258	0.00160521	0.00218031	0.00210727	0.00691783	0.00244739	0.00345106	0.0126713	0.00611585	0.00611842	0.00544361	0.0179728	0.00696049	0.00264872	0.00515775	0.0225592	0.00223421	0.00786923
10	P11216	PYGB_HUMAN	Glycogen phosphorylase, brain form	0.00685988	0.0100196	0.00989204	0.00924494	0.0102725	0.00925778	0.00139305	15.0473	0.0021171	0.00147019	0.00209632	0.00252097	0.00207907	0.00361469	0.00461921	0.00169617	0.00222629	0.00808593	0.00338159	0.00412153	0.00507949	0.00372572	0.00330374	0.0052636	0.00254399	0.00336513	0.0034319	0.00252371	0.0106041	0.00120039	0.00169791	0.00280515	0.00537773	0.00162561	0.00830265	0.00414992	0.00532334	0.00448814	0.00460762	0.006078	0.0047497	0.00139135	0.00365852	0.017846	0.00553959	0.00620965
9	P04217	A1BG_HUMAN	Alpha-1B-glycoprotein	0.0128589	0.0141253	0.0123793	0.0145417	0.015405	0.013862	0.00123661	8.92083	0.00248411	0.00534529	0.00389904	0.00824966	0.00205978	0.00960583	0.00754902	0.00473222	0.00756241	0.0203392	0.00530129	0.00868296	0.0130986	0.00592827	0.00614077	0.0128844	0.00280536	0.00572018	0.00302182	0.00502129	0.00985993	0.00176646	0.00362709	0.0051448	0.00617409	0.00263037	0.0103413	0.00712355	0.0137172	0.0195019	0.00311027	0.0279082	0.0131593	0.00145603	0.0145147	0.0343264	0.00919261	0.00862547
9	Q06830	PRDX1_HUMAN	Peroxiredoxin-1	0.0126718	0.0102409	0.0120193	0.0117536	0.012983	0.0119337	0.00106667	8.93829	0.00261041	0.00269282	0.00295067	0.00447924	0.00324156	0.00374222	0.00781734	0.00433139	0.0065292	0.0177446	0.00370558	0.00506345	0.00551587	0.00536724	0.00538293	0.00674131	0.00901208	0.00292927	0.00726809	0.0074408	0.0040693	0.00226196	0.00383918	0.00603381	0.00315877	0.00263335	0.00476749	0.00420089	0.00710226	0.00604892	0.003378	0.0124628	0.00461101	0.00339897	0.00558451	0.0137141	0.00199269	0.00482787
9	P16152	CBR1_HUMAN	Carbonyl reductase [NADPH] 1	0.00631661	0.00796018	0.00821124	0.00722484	0.00839744	0.00762206	0.000855084	11.2185	0.00158108	0.00140416	0.00132354	0.00129583	0.00103004	0.00154994	0.00320142	0.00213685	0.00173377	0.00599247	0.00163792	0.00314381	0.0022648	0.00587202	0.00287867	0.00171847	0.00182847	0.00222845	0.00392933	0.00170242	0.00415781	0.00149327	0.00228339	0.00177021	0.00223771	0.00217117	0.00163612	0.00224785	0.00915353	0.0031918	0.00327753	0.00370216	0.00316992	0.00109465	0.00352038	0.00468173	0.00204127	0.00557051
9	Q14697	GANAB_HUMAN	Neutral alpha-glucosidase AB	0.00986748	0.0126578	0.0108508	0.00924368	0.010921	0.0107081	0.00129596	12.1026	0.00684617	0.00700225	0.00991033	0.00758256	0.00777965	0.00930851	0.0111053	0.00654912	0.00654364	0.00994121	0.00620139	0.00650641	0.0065774	0.00593089	0.00566044	0.00731513	0.00557488	0.00435643	0.00594725	0.00719902	0.0154594	0.0078872	0.0102775	0.0068798	0.00588471	0.00698204	0.00812741	0.00705766	0.0111476	0.00980806	0.0129473	0.0197031	0.00944685	0.00792208	0.00913399	0.013268	0.00426341	0.00810126
9	P08758	ANXA5_HUMAN	Annexin A5	0.00635789	0.00767664	0.00913505	0.00661731	0.00840832	0.00763904	0.00117436	15.3732	0.00212181	0.00255944	0.00346385	0.00197933	0.00229103	0.00277649	0.00382752	0.0029606	0.00193401	0.00937271	0.00204162	0.00338096	0.00444354	0.00601639	0.00307798	0.00268814	0.00383772	0.00299916	0.00439867	0.00368869	0.00727581	0.00160818	0.0057857	0.00388117	0.00434813	0.00257902	0.00556548	0.00218241	0.00731665	0.0052439	0.0026182	0.00834872	0.00486021	0.00139936	0.00743589	0.0113984	0.00132077	0.00345711
9	P46459	NSF_HUMAN	Vesicle-fusing ATPase	0.00334144	0.00448746	0.00505194	0.00379086	0.00496221	0.00432678	0.000743901	17.1929	0.00220714	0.00132446	0.00573608	0.00233207	0.00404146	0.00366265	0.00288257	0.00241864	0.00282159	0.00424642	0.00242271	0.00228518	0.00336631	0.00288612	0.00359351	0.0031927	0.00372891	0.00242615	0.00292921	0.00353897	0.00424538	0.00326241	0.00339384	0.0026904	0.00243716	0.0019894	0.00629065	0.0032467	0.00321613	0.00288321	0.00336432	0.00508259	0.00486961	0.0018494	0.0032665	0.00367912	0.00162577	0.00556836
9	O43175	SERA_HUMAN	D-3-phosphoglycerate dehydrogenase	0.0107424	0.0122528	0.0143621	0.0166317	0.0164066	0.0140791	0.002573	18.2753	0.00313005	0.00225772	0.00194542	0.00338321	0.00100557	0.00196296	0.0074587	0.00308756	0.00208317	0.015262	0.00124058	0.00691611	0.00382057	0.00584641	0.00777582	0.00168407	0.00172674	0.00355515	0.00748516	0.00183651	0.00580873	0.00142108	0.00148935	0.00163679	0.00414775	0.00114852	0.00229483	0.0028869	0.00716812	0.00490252	0.00324936	0.00831701	0.00401914	0.000836751	0.00553613	0.015181	0.00139405	0.00281405
9	Q06210	GFPT1_HUMAN	Glutamine--fructose-6-phosphate aminotransferase [isomerizing] 1	0.00484612	0.00722305	0.00602558	0.00697135	0.00839465	0.00669215	0.00133327	19.9229	0.00313656	0.00187224	0.00278598	0.00301555	0.0027837	0.00407332	0.00354096	0.00417908	0.00360156	0.00940684	0.00313192	0.00303565	0.00293158	0.00454338	0.00411585	0.00351408	0.00226695	0.0022293	0.00463949	0.00307696	0.00574854	0.00253388	0.00454114	0.00228338	0.00339506	0.0031047	0.0059145	0.0025101	0.00527299	0.00609186	0.00398418	0.0094122	0.0047186	0.00139886	0.00360685	0.00545509	0.000784715	0.00551599
8	Q6NUT2	D19L2_HUMAN	Probable C-mannosyltransferase DPY19L2	0.0373018	0.0358756	0.0425539	0.040687	0.0384357	0.0389708	0.00266629	6.84176	0.0334142	0.0313776	0.0375901	0.0260462	0.0280189	0.043357	0.0463372	0.0280813	0.0329292	0.0368291	0.0321399	0.0386344	0.0384382	0.0353249	0.0361174	0.0363291	0.0487374	0.0392439	0.0373561	0.03694	0.0330312	0.0279596	0.0343486	0.0370746	0.040379	0.0304949	0.0409723	0.0253574	0.0195657	0.026166	0.0333226	0.0215853	0.0366513	0.0180245	0.0244776	0.0258177	0.0193981	0.0386551
8	P11142	HSP7C_HUMAN	Heat shock cognate 71 kDa protein	0.021444	0.0248113	0.0214808	0.0227597	0.0255724	0.0232136	0.0019011	8.18957	0.00786944	0.00503584	0.0128141	0.00973889	0.00837081	0.0127395	0.0138061	0.0086801	0.00673716	0.021975	0.00509477	0.00834196	0.00783739	0.00609812	0.00799591	0.00711044	0.00636729	0.00843377	0.0107957	0.00725377	0.0153392	0.00822382	0.00943172	0.00886643	0.00824499	0.00428389	0.0120797	0.00469965	0.0156194	0.0126491	0.0137967	0.0189959	0.00847581	0.00528492	0.00816237	0.0276378	0.00478936	0.0102804
8	P09211	GSTP1_HUMAN	Glutathione S-transferase P	0.00950108	0.0110981	0.00863172	0.00953395	0.0103788	0.00982873	0.000940865	9.5726	0.00215912	0.00209703	0.0044289	0.00245281	0.00285174	0.00436582	0.00453187	0.00843391	0.00525477	0.0167818	0.00326564	0.00445193	0.0097492	0.00377152	0.00489709	0.00285314	0.00426226	0.00466747	0.00479914	0.0043324	0.013622	0.00187862	0.00316976	0.00230686	0.00317466	0.00246518	0.00632749	0.00420833	0.00617149	0.00671084	0.00511268	0.0115331	0.00466247	0.00186759	0.00590172	0.0143718	0.00162606	0.00437183
8	Q9BUN1	MENT_HUMAN	Protein MENT	0.0151927	0.0139711	0.0159706	0.0143095	0.0177247	0.0154337	0.00149983	9.71785	0.0175824	0.015248	0.0206981	0.016604	0.0147914	0.0212026	0.0238082	0.0200114	0.0157355	0.0171354	0.019554	0.0190405	0.0182892	0.0247152	0.0359582	0.0174771	0.0307913	0.0254353	0.0167429	0.0184035	0.0117124	0.0228779	0.0213834	0.0247958	0.0309695	0.017522	0.0150965	0.0176329	0.0228923	0.020165	0.0205943	0.0105982	0.0217832	0.0140057	0.0338738	0.0183918	0.0188302	0.0307581
8	P60709	ACTB_HUMAN	Actin, cytoplasmic 1	0.0443089	0.0554492	0.0505361	0.0523443	0.0590801	0.0523437	0.00554184	10.5874	0.0148813	0.016222	0.0189266	0.0171497	0.0272753	0.0415583	0.0236205	0.028957	0.0370518	0.0851583	0.0135104	0.014683	0.0240053	0.016052	0.0331018	0.0582974	0.00991976	0.0108956	0.0211379	0.0287445	0.0336169	0.00648597	0.016064	0.0105636	0.00756947	0.0177335	0.0354865	0.0129882	0.0364798	0.0378393	0.0245231	0.0848818	0.0294834	0.0141367	0.0185464	0.156593	0.00436071	0.0135449
8	P52209	6PGD_HUMAN	6-phosphogluconate dehydrogenase, decarboxylating	0.00745143	0.00547461	0.0075621	0.00604595	0.0051113	0.00632908	0.0011262	17.794	0.00512575	0.00274259	0.00348377	0.00435716	0.00462308	0.00503853	0.00620596	0.00479739	0.00516318	0.0103848	0.00391048	0.00432239	0.00539521	0.00540832	0.00933909	0.00653165	0.00845403	0.0025966	0.00647557	0.00532794	0.00778564	0.00644386	0.0063042	0.00483038	0.00475222	0.00564437	0.0135685	0.00573016	0.00607217	0.0053209	0.00680023	0.0241874	0.00800459	0.00452456	0.00805529	0.0173571	0.00515565	0.012694
7	P25311	ZA2G_HUMAN	Zinc-alpha-2-glycoprotein	0.0167321	0.0147338	0.0162964	0.0147134	0.0161183	0.0157188	0.000935561	5.95186	0.00129079	0.00566003	0.00144969	0.00641169	0.00301516	0.00808335	0.0123249	0.00111159	0.00544649	0.0180113	0.00302072	0.0228299	0.0131024	0.00420463	0.00684636	0.0202418	0.00563302	0.00502794	0.00899436	0.0148474	0.00662908	0.000483767	0.0017278	0.0035257	0.00271763	0.00118611	0.012243	0.00748467	0.0537942	0.0423736	0.0072448	0.0260488	0.0085189	0.00252104	0.009172	0.0223482	0.00314179	0.0152944
7	P54107	CRIS1_HUMAN	Cysteine-rich secretory protein 1	0.0242462	0.0249394	0.0257621	0.0275523	0.0277741	0.0260548	0.00156517	6.00723	0.0054234	0.00870999	0.0112888	0.00308938	0.00714323	0.013732	0.015539	0.00683903	0.00774426	0.013088	0.00819688	0.00966047	0.0584193	0.0159114	0.0145659	0.0106471	0.00602471	0.0172235	0.0114747	0.0152143	0.020264	0.00728761	0.0100847	0.00834636	0.00545458	0.031017	0.0256211	0.00579943	0.0214881	0.0354172	0.024528	0.0101629	0.0108783	0.00926894	0.00947969	0.0236156	0.00441716	0.0187142
7	P05154	IPSP_HUMAN	Plasma serine protease inhibitor	0.00793185	0.00987689	0.010132	0.0087759	0.0093963	0.00922259	0.000887543	9.62357	0.00195361	0.00163802	0.00438474	0.00328534	0.00220839	0.00315352	0.00571243	0.00173354	0.00379802	0.0159905	0.00408175	0.00594566	0.0099312	0.00815342	0.0070066	0.0112575	0.00397438	0.00478351	0.00723892	0.00759144	0.00901132	0.00146986	0.00515824	0.00179276	0.00329115	0.00225162	0.0050428	0.00528469	0.0500503	0.0346027	0.0035057	0.0357653	0.00306596	0.00190213	0.00709081	0.0112632	0.00213443	0.00832791
7	O60309	L37A3_HUMAN	Leucine-rich repeat-containing protein 37A3	0.00930022	0.0121287	0.0107292	0.00984533	0.0110028	0.0106012	0.00109256	10.306	0.0143001	0.0108063	0.0133021	0.00990199	0.00911001	0.0175367	0.013362	0.0116134	0.0101626	0.0113807	0.00976764	0.0103957	0.0119177	0.00982878	0.00969208	0.0152977	0.0122376	0.0127548	0.00756651	0.0107518	0.00945879	0.0125814	0.00934925	0.012105	0.0155386	0.0100137	0.0147426	0.0110736	0.0133404	0.00786875	0.0156276	0.011311	0.0117373	0.0090171	0.00965319	0.0138497	0.016126	0.0083164
7	P08133	ANXA6_HUMAN	Annexin A6	0.00282445	0.00350969	0.00356281	0.0031212	0.00395366	0.00339436	0.00043414	12.79	0.00100865	0.000608485	0.00132504	0.000960481	0.00100689	0.00169743	0.00109189	0.00136927	0.0012629	0.00268487	0.0012455	0.0012471	0.00110305	0.00140836	0.00160851	0.00202826	0.00104406	0.00119113	0.00180612	0.00171992	0.00502447	0.000524872	0.00106863	0.00105283	0.000869711	0.000483101	0.00145703	0.00191255	0.00523196	0.00306895	0.00175439	0.00817244	0.00333172	0.000595941	0.00125263	0.00681127	0.000866989	0.00215123
6	Q9UBX1	CATF_HUMAN	Cathepsin F	0.00938311	0.0100977	0.0100492	0.00981872	0.0101714	0.00990403	0.000319655	3.22752	0.00740827	0.00616851	0.00930369	0.00706293	0.00568334	0.00884312	0.0142897	0.00705291	0.00795886	0.0110288	0.00968354	0.0117445	0.00976342	0.00918736	0.0146961	0.00874158	0.0122917	0.0111702	0.0100155	0.010146	0.00988771	0.00859556	0.00959784	0.00906872	0.0115268	0.00814326	0.00952518	0.0109715	0.0102842	0.00941076	0.0117697	0.00793529	0.0189361	0.00613021	0.00937016	0.0156608	0.00893267	0.0126106
6	P13647	K2C5_HUMAN	Keratin, type II cytoskeletal 5	0.00358176	0.00388517	0.003704	0.00370545	0.00393222	0.00376172	0.000144217	3.8338	0.00107447	0.00131173	0.00163055	0.00109203	0.000841493	0.000584242	0.00174589	0.00509513	0.000912928	0.00054979	0.001019	0.00137999	0.000987128	0.00141172	0.00279419	0.0013072	0.00442663	0.0013179	0.00149646	0.00073506	0.00152288	0.000598573	0.00170192	0.000592238	0.00133125	0.00100669	0.00340934	0.00294755	0.00317415	0.00310332	0.00157016	0.00147927	0.00203808	0.000569242	0.00483754	0.00200029	0.000559261	0.00732855
6	Q1ZYL8	IZUM4_HUMAN	Izumo sperm-egg fusion protein 4	0.0209908	0.023452	0.0197169	0.0206203	0.0220694	0.0213699	0.00143724	6.72556	0.0198504	0.0179492	0.0233087	0.0153352	0.0158831	0.0145171	0.0354232	0.0166857	0.0175561	0.0189967	0.0254498	0.0349741	0.0294575	0.0215667	0.0422239	0.017862	0.0329202	0.027471	0.0269641	0.0248786	0.0260823	0.0273598	0.0250017	0.0238237	0.0287825	0.0214129	0.0273698	0.0272273	0.0313653	0.0302085	0.0349799	0.0217223	0.0440191	0.0192512	0.0245107	0.0442549	0.0173231	0.0249818
6	P32119	PRDX2_HUMAN	Peroxiredoxin-2	0.0060639	0.00528702	0.00619507	0.00644161	0.00504208	0.00580593	0.000607207	10.4584	0.00240517	0.00111028	0.000760635	0.00139788	0.000696816	0.00198886	0.000950271	0.00253881	0.00144715	0.00715019	0.00232534	0.00237014	0.00269728	0.00398443	0.00181325	0.00130629	0.00158549	0.00118745	0.00294499	0.0027583	0.00318504	0.00085761	0.00147601	0.000790543	0.0013962	0.000828092	0.00241094	0.0024195	0.00561693	0.00460869	0.00341623	0.00466711	0.00698686	0.000534086	0.00204955	0.0071534	0.000932108	0.00263198
6	P00558	PGK1_HUMAN	Phosphoglycerate kinase 1	0.00558044	0.00544723	0.00516357	0.00646442	0.00651497	0.00583413	0.000617353	10.5817	0.00173189	0.00203273	0.00243086	0.00191666	0.00259014	0.00318753	0.0027424	0.00273777	0.00348457	0.00758662	0.00132437	0.00314365	0.00329711	0.00353581	0.00284457	0.00380522	0.0019133	0.00218668	0.00381811	0.00249589	0.0032767	0.00165328	0.00152301	0.00231366	0.00359001	0.00176513	0.00334748	0.00202152	0.00313429	0.0044355	0.0021438	0.0158495	0.00327695	0.00176162	0.00229449	0.00896914	0.00157515	0.0044419
6	Q6UW49	SPESP_HUMAN	Sperm equatorial segment protein 1	0.00687287	0.00532391	0.00684508	0.00598293	0.00557232	0.00611942	0.000715026	11.6845	0.00773243	0.00525771	0.00668793	0.00571021	0.00676992	0.00921566	0.0110738	0.00544875	0.00566384	0.00741648	0.00787605	0.00694663	0.00996099	0.00869661	0.0164235	0.00724579	0.00988955	0.00834332	0.00860254	0.00844994	0.00168885	0.00527475	0.00889793	0.0065837	0.0119642	0.0055268	0.00648483	0.00871038	0.00887277	0.0127488	0.00968627	0.00425865	0.0136035	0.00729536	0.00912384	0.0130504	0.00823605	0.00740992
6	O00231	PSD11_HUMAN	26S proteasome non-ATPase regulatory subunit 11	0.00348481	0.00484955	0.00452481	0.00395729	0.00437457	0.00423821	0.000529387	12.4908	0.00190251	0.00199654	0.00244706	0.00213743	0.00189978	0.00301386	0.00194448	0.00153581	0.00181226	0.00410353	0.00188437	0.00284353	0.00226924	0.0018249	0.00254933	0.00160673	0.00290144	0.00180955	0.00264129	0.00234086	0.00532932	0.00248744	0.00323571	0.00181696	0.00212788	0.00171168	0.00354389	0.00196931	0.00286696	0.00287354	0.00442438	0.00488551	0.00378888	0.00139455	0.00184472	0.0039717	0.00100722	0.00305477
6	Q8TC56	FA71B_HUMAN	Protein FAM71B	0.0055771	0.00674536	0.00466996	0.00577351	0.00565754	0.0056847	0.000737374	12.9712	0.0087105	0.00503217	0.00787523	0.00626635	0.00695125	0.00943131	0.00846581	0.00980662	0.00761141	0.0066859	0.00651885	0.00709706	0.00767734	0.00667602	0.0134376	0.00617114	0.0125609	0.0101472	0.00600336	0.0055233	0.00492852	0.00949696	0.00807137	0.010481	0.0094305	0.00703399	0.008762	0.00723688	0.0097385	0.00964024	0.00833748	0.00700108	0.00833734	0.00578979	0.00841156	0.010333	0.00966638	0.00511419
6	P04792	HSPB1_HUMAN	Heat shock protein beta-1	0.0162359	0.016259	0.0134158	0.0176031	0.0208606	0.0168749	0.00270043	16.0026	0.00463189	0.00160905	0.00249478	0.00407704	0.00136428	0.0041357	0.00348355	0.00595927	0.00276487	0.0264178	0.0030467	0.00526651	0.00394594	0.00480755	0.00291541	0.00176768	0.00148921	0.003567	0.00526921	0.00238453	0.00752181	0.00180173	0.0018397	0.00210445	0.00845598	0.00119555	0.00299911	0.00430864	0.0110182	0.00508887	0.0035521	0.00699605	0.00535984	0.00115044	0.00311224	0.0168414	0.000967194	0.00366608
6	Q92597	NDRG1_HUMAN	Protein NDRG1	0.0050853	0.00508693	0.00559129	0.00711805	0.0069691	0.00597014	0.00100277	16.7964	0.00174342	0.00122959	0.000774686	0.0015155	0.000790958	0.00109105	0.00348935	0.00141506	0.00169225	0.00921705	0.00196864	0.00194303	0.00165193	0.00230922	0.00304587	0.00131477	0.000858403	0.00186929	0.00297606	0.00137375	0.00464712	0.000582949	0.00129214	0.000899578	0.00262208	0.00055619	0.0014732	0.00210254	0.00470075	0.00427692	0.00194489	0.00244021	0.00325955	0.000321385	0.00305844	0.00845746	0.000781305	0.00479449
6	Q12907	LMAN2_HUMAN	Vesicular integral-membrane protein VIP36	0.00493823	0.0070972	0.00709822	0.00524711	0.00686157	0.00624847	0.0010651	17.0458	0.00325148	0.00460803	0.00569615	0.00523314	0.00541499	0.00594317	0.0056876	0.00411865	0.00295321	0.00637089	0.0045138	0.00426277	0.00400398	0.0043865	0.00591731	0.00266745	0.00339761	0.00369261	0.00447081	0.00409443	0.00731233	0.00292217	0.00573162	0.00551317	0.00310365	0.00476661	0.00806805	0.00475607	0.00647731	0.00499783	0.00843387	0.01176	0.00657134	0.00403357	0.00329879	0.00454427	0.00189798	0.00452801
6	P60981	DEST_HUMAN	Destrin	0.00260566	0.00415764	0.00321576	0.00362467	0.0042964	0.00358003	0.000694783	19.4072	0.00216575	0.00187703	0.00328339	0.00167261	0.00153989	0.00108181	0.00256294	0.00192218	0.0014971	0.003858	0.00207793	0.00299494	0.0023376	0.00495232	0.00206244	0.000695437	0.00125858	0.0012024	0.00185436	0.00169277	0.00312744	0.000468973	0.00135261	0.00105904	0.00244427	0.000841994	0.00274836	0.00637766	0.0027144	0.00362153	0.00340938	0.00238714	0.00364607	0.00142079	0.00298177	0.00194935	0.00145755	0.00254229
5	P68871	HBB_HUMAN	Hemoglobin subunit beta	0.00679116	0.00765377	0.0081313	0.00869382	0.00904269	0.00806255	0.000887053	11.0021	0.000966359	0.00075274	0.0030402	0.00437626	0.0010708	0.00352122	0.00132362	0.00210986	0.00288087	0.00913295	0.00226071	0.00243683	0.00645483	0.00259262	0.0167955	0.0140365	0.0026303	0.00301833	0.00170833	0.00307861	0.00530986	0.00176111	0.00221761	0.00195732	0.00186164	0.00170577	0.00236041	0.00240375	0.004752	0.0171817	0.0113558	0.00604371	0.00486634	0.00135792	0.0059689	0.0162531	0.00320903	0.00394091
5	Q8TDY3	ACTT2_HUMAN	Actin-related protein T2	0.00344951	0.00419365	0.00325782	0.00439677	0.00371059	0.00380167	0.000483703	12.7234	0.00573767	0.0037042	0.00882177	0.00528086	0.00875069	0.00607828	0.0112593	0.00465974	0.00811915	0.00306522	0.00902357	0.00461057	0.00636421	0.0115907	0.0111754	0.00677415	0.0080865	0.00655736	0.00868234	0.00596805	0.0103285	0.00355045	0.0208826	0.00487831	0.0133262	0.00566377	0.0074336	0.0215341	0.00784173	0.00603141	0.00901466	0.00511513	0.0176392	0.00313881	0.0138967	0.0225967	0.00337787	0.0047274
5	P13489	RINI_HUMAN	Ribonuclease inhibitor	0.003828	0.00482972	0.00542904	0.0051945	0.00513593	0.00488344	0.0006275	12.8495	0.00260998	0.00137487	0.00246248	0.0020615	0.00209197	0.00245145	0.00197627	0.00207378	0.00148421	0.00681823	0.00127937	0.00236325	0.00275363	0.00293857	0.0030245	0.00204399	0.00167768	0.00129145	0.00236047	0.00317692	0.00490461	0.00222408	0.00258423	0.0013663	0.00212632	0.00139242	0.00289789	0.0018136	0.00361519	0.0021568	0.00421213	0.00199839	0.0034351	0.0011536	0.00205644	0.00559302	0.00106773	0.0035964
5	P23284	PPIB_HUMAN	Peptidyl-prolyl cis-trans isomerase B	0.00377909	0.00464767	0.0044357	0.00396412	0.0052705	0.00441942	0.000590344	13.358	0.00127238	0.00118854	0.00232689	0.00169167	0.00212652	0.00251529	0.00234354	0.00191145	0.00388707	0.00561991	0.0040889	0.00287373	0.00411464	0.00195716	0.00563919	0.00319355	0.00170675	0.0023483	0.00293348	0.00425833	0.00426226	0.00162401	0.00287089	0.00192063	0.00139764	0.00202671	0.00241037	0.00213791	0.00875073	0.00363146	0.00400182	0.00799003	0.00234641	0.00238569	0.0024917	0.00732957	0.000729844	0.00524058
5	Q96KP4	CNDP2_HUMAN	Cytosolic non-specific dipeptidase	0.00814947	0.00963257	0.00966531	0.0094541	0.012015	0.0097833	0.00139598	14.269	0.00317788	0.00334516	0.00679889	0.00196026	0.00130143	0.00145073	0.00574235	0.00308952	0.00340705	0.00964858	0.00107938	0.00378639	0.00754967	0.00214612	0.004623	0.00455424	0.00193804	0.0029236	0.00509226	0.00271339	0.00744139	0.0012322	0.00267263	0.00415766	0.00359037	0.00285487	0.00554978	0.00457589	0.00909199	0.00683778	0.00366752	0.0036191	0.00444547	0.00287171	0.00427783	0.01102	0.00143337	0.00261762
5	P02787	TRFE_HUMAN	Serotransferrin	0.00373095	0.0033308	0.00419968	0.00434022	0.00298077	0.00371648	0.000572882	15.4146	0.00351262	0.00332661	0.00206122	0.00267813	0.00160482	0.0017195	0.00433252	0.00124448	0.00144298	0.00364639	0.00240892	0.00317897	0.00517462	0.00372435	0.00325165	0.00585664	0.00169556	0.00169573	0.00289113	0.00636381	0.00574371	0.000996017	0.00208479	0.00148206	0.0030025	0.00115383	0.00242599	0.00453613	0.0104775	0.00416307	0.00473494	0.00656282	0.0109534	0.00267777	0.00474528	0.00676674	0.000876273	0.00358318
5	P55268	LAMB2_HUMAN	Laminin subunit beta-2	0.000672786	0.000784839	0.00101912	0.000972901	0.000698161	0.000829561	0.000158369	19.0907	0.000366984	0.00052335	0.000346945	0.000402653	0.000356333	0.000344882	0.000601347	0.000564143	0.000839149	0.00126467	0.000383063	0.000273463	0.000574192	0.000647928	0.000789507	0.000497744	0.00163116	0.00136875	0.000537239	0.00132931	0.000942501	0.000194353	0.000348151	0.000392062	0.000459226	0.000932104	0.000457112	0.000836865	0.0018134	0.0013402	0.000439065	0.00302478	0.00152606	0.000209534	0.00106732	0.00274895	0.000389986	0.00157125
5	P23528	COF1_HUMAN	Cofilin-1	0.00604305	0.00777685	0.00832024	0.00690706	0.0101129	0.00783202	0.00154109	19.6767	0.00260586	0.000953436	0.00314711	0.00266692	0.00247957	0.00417206	0.00419239	0.00279567	0.00294303	0.00927825	0.00206419	0.00294765	0.00276337	0.00428009	0.00604801	0.00354192	0.00236636	0.0021961	0.00436224	0.00269409	0.00473896	0.00111777	0.00240368	0.00251157	0.00188175	0.00195913	0.00450302	0.0011278	0.00286825	0.0025128	0.00663568	0.0145683	0.0078068	0.00210006	0.00311012	0.0187021	0.00160917	0.00471051
4	Q16563	SYPL1_HUMAN	Synaptophysin-like protein 1	0.0117966	0.0126262	0.0123303	0.0120599	0.0115715	0.0120769	0.000418382	3.46431	0.0069939	0.0068053	0.00961721	0.00635212	0.00815107	0.00782694	0.011748	0.00826049	0.00919269	0.0117041	0.0059133	0.0101816	0.00845423	0.00674219	0.00811735	0.00830173	0.00846389	0.00689249	0.00857143	0.00770077	0.0222243	0.0080214	0.00983431	0.0056321	0.00723041	0.00814519	0.0131952	0.00601756	0.008462	0.00805822	0.0141544	0.017082	0.0106332	0.00723915	0.00539021	0.0107958	0.0047292	0.0124474
4	P34949	MPI_HUMAN	Mannose-6-phosphate isomerase	0.00201766	0.00216787	0.0019631	0.00204376	0.00213753	0.00206598	8.5019e-05	4.11519	0.00135572	0.00139654	0.00178045	0.00170971	0.00116753	0.00207161	0.00188374	0.00131298	0.0021909	0.00280261	0.00121602	0.00153432	0.000615879	0.0027834	0.00196363	0.00125977	0.00156612	0.00138704	0.00197426	0.0017264	0.00364862	0.00194219	0.00383417	0.00136492	0.00154263	0.00100353	0.00286248	0.00406946	0.00317417	0.00366882	0.00329898	0.00183818	0.0049478	0.00134216	0.000756058	0.00497897	0.000833206	0.00653327
4	Q15084	PDIA6_HUMAN	Protein disulfide-isomerase A6	0.00569536	0.00715527	0.00646081	0.00632267	0.00696065	0.00651895	0.000574501	8.81278	0.00422638	0.00327361	0.00597318	0.00388932	0.00434351	0.00596177	0.00642686	0.00268893	0.00388299	0.00429501	0.00384173	0.00565529	0.00250628	0.000966584	0.00183334	0.00320779	0.0034182	0.00298617	0.00297454	0.00666652	0.00749833	0.00470488	0.00364432	0.00546531	0.00442236	0.00421115	0.00436074	0.00398235	0.00583568	0.00560542	0.00701174	0.0178913	0.00732569	0.00469702	0.0019823	0.00838262	0.00343581	0.00677411
4	O95336	6PGL_HUMAN	6-phosphogluconolactonase	0.00216146	0.00218501	0.00193377	0.00229045	0.00261727	0.00223759	0.000248906	11.1239	0.000991883	0.000713707	0.00107515	0.000662058	0.000463941	0.000954283	0.00192074	0.000739248	0.000788776	0.00294926	0.000894656	0.0011443	0.000510028	0.000930174	0.00123628	0.00072825	0.00116788	0.000731992	0.00121657	0.00094752	0.00159747	0.000749919	0.000662448	0.000662084	0.000933491	0.000723571	0.00141158	0.000939732	0.0012713	0.00167632	0.00157554	0.00134441	0.00157403	0.000605744	0.000670706	0.00166077	0.000561881	0.00114199
4	P04843	RPN1_HUMAN	Dolichyl-diphosphooligosaccharide--protein glycosyltransferase subunit 1	0.00261808	0.00309969	0.00360791	0.00293642	0.0030893	0.00307028	0.000358005	11.6604	0.00244161	0.00111216	0.00235088	0.00199109	0.00131801	0.00232163	0.00174366	0.00157664	0.00198292	0.00366887	0.00110056	0.00261021	0.00157285	0.0012513	0.00253812	0.00186352	0.00206887	0.00158424	0.00199085	0.00221388	0.0046939	0.00235929	0.0025081	0.00166122	0.00124613	0.00242618	0.00245764	0.00213157	0.00187007	0.00319445	0.00553953	0.00440147	0.00559154	0.00343406	0.000753564	0.00591183	0.00108237	0.00542899
4	Q15008	PSMD6_HUMAN	26S proteasome non-ATPase regulatory subunit 6	0.00183078	0.00179444	0.0017023	0.00173958	0.00228132	0.00186968	0.000235353	12.5878	0.000976999	0.000513303	0.00142125	0.00130183	0.00142814	0.000926438	0.00197367	0.00106454	0.00106597	0.00232872	0.000932421	0.000930766	0.00214053	0.00196091	0.00162329	0.00112676	0.00159434	0.00092634	0.00127535	0.0012404	0.00291823	0.00143786	0.00232601	0.00133042	0.00108638	0.00151995	0.00231529	0.00147543	0.00212553	0.00228079	0.00211661	0.00518337	0.00232755	0.00154982	0.00138926	0.00302815	0.00112601	0.00222631
4	P00387	NB5R3_HUMAN	NADH-cytochrome b5 reductase 3	0.00167172	0.00162689	0.00201521	0.00150394	0.0019951	0.00176257	0.000229916	13.0444	0.000422963	0.0010183	0.00105843	0.000920527	0.000993334	0.00149645	0.00179724	0.000856995	0.000816789	0.00211779	0.000505473	0.00133735	0.00122168	0.00143198	0.00150271	0.000629875	0.000507047	0.000606026	0.000640947	0.000850801	0.00160093	0.00100331	0.00110769	0.000907534	0.00125051	0.000950204	0.00174683	0.000884187	0.000826763	0.00246444	0.00176617	0.00279688	0.00235934	0.000752363	0.000938835	0.00157944	0.000237276	0.001109
4	P61019	RAB2A_HUMAN	Ras-related protein Rab-2A	0.00395071	0.00531415	0.0054194	0.00524338	0.00587723	0.00516097	0.000720206	13.9549	0.00595563	0.00305932	0.0102289	0.00338449	0.00427771	0.00563541	0.00590925	0.00381345	0.00508417	0.00490565	0.0047357	0.00529499	0.00599767	0.00568707	0.00856378	0.00352471	0.00631921	0.00936664	0.00456715	0.00603779	0.00451763	0.00793768	0.00730228	0.00525195	0.00638211	0.00324929	0.00782925	0.00475997	0.00595801	0.00634605	0.00598347	0.00503881	0.0107419	0.00494212	0.0050228	0.00726178	0.00363766	0.00496973
4	P02749	APOH_HUMAN	Beta-2-glycoprotein 1	0.00201038	0.00277545	0.0023002	0.00198309	0.00251661	0.00231715	0.000337569	14.5683	0.000378633	0.00121244	0.00098482	0.00178968	0.000541534	0.00152092	0.00157142	0.0013444	0.00157466	0.00346055	0.000980864	0.00154533	0.00208058	0.003221	0.00454656	0.00228877	0.000945706	0.00148411	0.00174487	0.00148326	0.0027228	0.000525319	0.000555824	0.00179054	0.00319086	0.00261502	0.00108783	0.00165357	0.00335167	0.00277342	0.00188845	0.00223291	0.00274228	0.000515029	0.00245694	0.00230594	0.00173281	0.00084653
4	P05388	RLA0_HUMAN	60S acidic ribosomal protein P0	0.00400031	0.00487991	0.00413986	0.00334225	0.00360055	0.00399258	0.000588585	14.742	0.00245671	0.0012198	0.00341069	0.00244895	0.0026979	0.00318592	0.00388476	0.00264967	0.00118824	0.00433573	0.00222564	0.00296797	0.00287364	0.00273647	0.00329575	0.00263963	0.00238593	0.00150109	0.00339613	0.00329644	0.0081168	0.00305371	0.0038913	0.000795631	0.00213584	0.00227932	0.00649329	0.00274255	0.00202625	0.00396186	0.00318971	0.0055395	0.00412818	0.00253072	0.00234692	0.00448741	0.0013929	0.0104639
4	P29692	EF1D_HUMAN	Elongation factor 1-delta	0.00430686	0.00419005	0.0031068	0.00383506	0.00476586	0.00404093	0.000619166	15.3224	0.00235821	0.00256668	0.00360315	0.00255402	0.00337017	0.00332244	0.0039812	0.00281625	0.00256627	0.00349054	0.00216588	0.00432218	0.0042053	0.00294463	0.00216281	0.0028361	0.00152312	0.000689369	0.0032738	0.0020224	0.00999313	0.0029542	0.00355241	0.00210302	0.00293062	0.00209893	0.00456205	0.00231487	0.00221097	0.00215167	0.0050839	0.00777566	0.00154576	0.00176668	0.00203398	0.00316312	0.000516372	0.00551053
4	P07355	ANXA2_HUMAN	Annexin A2	0.00258828	0.00370425	0.00259401	0.00294392	0.00318336	0.00300277	0.000465573	15.5048	0.000509397	0.00196689	0.00328211	0.00170273	0.00116536	0.0017824	0.00269225	0.00267016	0.00341878	0.00404242	0.0025021	0.000787297	0.00111164	0.00148472	0.000892349	0.00240095	0.00299811	0.00354294	0.00147544	0.00102374	0.00150306	0.000828306	0.000697234	0.00151657	0.00647149	0.00112753	0.00329583	0.00148515	0.00626495	0.00382653	0.00181897	0.00341525	0.00319664	0.000479898	0.00119148	0.00397776	0.000382479	0.00175214
4	O75390	CISY_HUMAN	Citrate synthase, mitochondrial	0.00357527	0.00434792	0.00439162	0.00385873	0.00547658	0.00433002	0.000726374	16.7753	0.00590974	0.00376153	0.00516738	0.00521124	0.00336735	0.00478822	0.0060778	0.00288432	0.0067467	0.00522014	0.00499098	0.00597965	0.00497619	0.0059578	0.00730044	0.00631928	0.00784709	0.00613934	0.00735825	0.00790999	0.00792594	0.00489146	0.00710205	0.00617083	0.00507512	0.00519043	0.00722011	0.00653004	0.0103066	0.00776143	0.00754413	0.00486688	0.0095392	0.00359588	0.00582109	0.0052765	0.00451804	0.00725175
4	P15311	EZRI_HUMAN	Ezrin	0.00293494	0.00365179	0.00458282	0.00400583	0.00451308	0.00393769	0.00067808	17.2203	0.000569855	0.0017332	0.00146233	0.000984818	0.000316725	0.00180686	0.00206535	0.00152534	0.00162512	0.00499989	0.00203906	0.00094836	0.00218667	0.00245045	0.00178958	0.00359398	0.00146138	0.00234766	0.00225272	0.00304082	0.00122785	0.000536807	0.000892724	0.000452386	0.000650263	0.00113944	0.00234162	0.00058233	0.00435945	0.00288602	0.00140471	0.0102384	0.00263211	0.00128787	0.00158196	0.00579409	0.000401638	0.00190551
4	P15374	UCHL3_HUMAN	Ubiquitin carboxyl-terminal hydrolase isozyme L3	0.00239696	0.00333072	0.00315692	0.00392473	0.00354376	0.00327062	0.000566189	17.3114	0.00275239	0.00186685	0.00295694	0.00269793	0.00314888	0.00278582	0.00286319	0.00156125	0.00805987	0.0044901	0.00139711	0.00227878	0.00221013	0.00298099	0.00399771	0.00263828	0.00293522	0.00299431	0.00296531	0.00269213	0.00366961	0.00243824	0.00289871	0.00134112	0.00161777	0.00204221	0.00549409	0.00277304	0.00339682	0.00551471	0.00217668	0.00487359	0.004632	0.00242457	0.00199636	0.00371364	0.00223509	0.00410258
4	P67812	SC11A_HUMAN	Signal peptidase complex catalytic subunit SEC11A	0.00150955	0.00232049	0.00229515	0.00234266	0.00245689	0.00218495	0.00038259	17.5103	0.00102887	0.00112735	0.00220472	0.000978166	0.00194873	0.00139579	0.00152049	0.000805434	0.00152237	0.00284809	0.00135422	0.00255778	0.00203069	0.00171311	0.00225215	0.000811889	0.00160941	0.00110598	0.00131978	0.00222282	0.00201099	0.00141658	0.00204037	0.00120659	0.00125646	0.000549525	0.00175395	0.000870082	0.0034075	0.00268148	0.00213679	0.00378647	0.00244085	0.00196491	0.00171306	0.00377622	0.000457601	0.00226355
4	P49913	CAMP_HUMAN	Cathelicidin antimicrobial peptide	0.0029299	0.00454929	0.004045	0.00324535	0.00414032	0.00378198	0.000670888	17.7391	0.00320197	0.00550284	0.00192205	0.00153375	0.00180831	0.00394898	0.00838165	0.00324646	0.00408821	0.00434772	0.0016103	0.00214555	0.00477341	0.00193157	0.00302193	0.00285984	0.00135822	0.00087828	0.00312163	0.00279258	0.00810702	0.000843327	0.00115583	0.00163291	0.00106125	0.00408842	0.00689631	0.00256859	0.00429351	0.00391062	0.00974203	0.00602282	0.00265156	0.00340559	0.000888318	0.00401672	0.000457901	0.00750937
4	Q96KX0	LYZL4_HUMAN	Lysozyme-like protein 4	0.00797203	0.00802017	0.0121146	0.010109	0.0100574	0.00965464	0.00172646	17.8822	0.00569543	0.00576865	0.0141112	0.0104814	0.00680482	0.0159306	0.0203192	0.00873652	0.0129012	0.0124018	0.0149382	0.00769195	0.0121606	0.0135819	0.0236767	0.00304891	0.0146923	0.0123293	0.0141345	0.011967	0.00483358	0.00739501	0.007415	0.0129497	0.0139605	0.0111453	0.0166451	0.0075489	0.00721969	0.00906751	0.00624098	0.00807921	0.013411	0.00441841	0.00999149	0.0129132	0.0038858	0.0148146
4	P14868	SYDC_HUMAN	Aspartate--tRNA ligase, cytoplasmic	0.00209242	0.00220355	0.00335222	0.00267857	0.00264723	0.0025948	0.000497221	19.1622	0.00132303	0.00139914	0.00192075	0.00104642	0.00161852	0.00112875	0.00340388	0.00129554	0.0017376	0.00158232	0.00116225	0.00147254	0.00138649	0.00158674	0.000665061	0.00173888	0.0007281	0.000964155	0.00128476	0.0013226	0.00409244	0.00148509	0.00243881	0.001457	0.00168124	0.00134366	0.00197057	0.00153077	0.00212334	0.00140347	0.00210194	0.00242656	0.00183417	0.00088362	0.00123236	0.0011795	0.00080029	0.00210672
4	P62249	RS16_HUMAN	40S ribosomal protein S16	0.00209994	0.00179621	0.00198272	0.0028575	0.00199103	0.00214548	0.000412728	19.2371	0.00078451	0.00159584	0.0012783	0.00117151	0.00179619	0.0016317	0.00158505	0.00193809	0.00160607	0.00278611	0.00111468	0.00137864	0.00157612	0.00376586	0.00130552	0.0017658	0.000946001	0.00154041	0.00113297	0.00143658	0.00296186	0.0010256	0.00166423	0.000902929	0.00106857	0.000598947	0.00222261	0.000824309	0.00157814	0.00274125	0.00203395	0.00238679	0.00454114	0.00107137	0.00099692	0.00243352	0.000428736	0.00167055
4	P55060	XPO2_HUMAN	Exportin-2	0.00239422	0.00379329	0.0038976	0.00290181	0.00313039	0.00322346	0.000628279	19.4908	0.00252066	0.00145983	0.00268006	0.00222292	0.00207136	0.00242795	0.00378281	0.000842527	0.00207663	0.00306757	0.00128105	0.000785072	0.00161924	0.00143279	0.00219863	0.00181026	0.00123402	0.00132582	0.00240414	0.00279328	0.00308496	0.00209197	0.00196521	0.00155209	0.00152835	0.00248266	0.0048084	0.0012146	0.00167707	0.00146839	0.0054532	0.00332321	0.00322189	0.00142494	0.00543498	0.00453584	0.000905632	0.00174881
4	P23526	SAHH_HUMAN	Adenosylhomocysteinase	0.00323441	0.00343131	0.00408505	0.00395344	0.00237889	0.00341662	0.000679204	19.8794	0.00181501	0.000819338	0.00195276	0.00130933	0.00217285	0.00239363	0.0035208	0.00194939	0.00223048	0.00232185	0.00237016	0.00219247	0.00218106	0.00273598	0.00205706	0.00387033	0.00177111	0.00222118	0.00169866	0.0021245	0.00383773	0.00167454	0.00241125	0.00141524	0.00163051	0.000609321	0.00217615	0.00161803	0.00304149	0.00566654	0.00257891	0.00334949	0.00146657	0.00148553	0.000790154	0.00344801	0.00313105	0.00319135
3	O94905	ERLN2_HUMAN	Erlin-2	0.00473586	0.00535738	0.00538503	0.0050011	0.00578975	0.00525382	0.00040228	7.6569	0.00257185	0.00271142	0.00513838	0.00338956	0.00352449	0.00408746	0.00602732	0.00287583	0.00323189	0.00583348	0.00259739	0.00379575	0.00397407	0.00275415	0.00293914	0.00315462	0.00304102	0.00165481	0.00214786	0.00354455	0.00561471	0.00323815	0.00413587	0.00248729	0.00331112	0.00339203	0.00568374	0.00301549	0.00458667	0.00408504	0.00599669	0.00470921	0.00435567	0.0030518	0.0013766	0.00454892	0.00197316	0.00392407
3	P09466	PAEP_HUMAN	Glycodelin	0.00325693	0.00376051	0.00350739	0.00309425	0.00324217	0.00337225	0.000262925	7.79671	0.0007122	0.000676106	0.00147923	0.000554569	0.000385564	0.000753699	0.00244778	0.000668823	0.00186101	0.00667832	0.00146199	0.00216392	0.000995526	0.00143721	0.00347672	0.00353302	0.00129837	0.00226149	0.00166143	0.00114864	0.000963972	7.57859e-05	0.000494509	0.00130479	0.00112249	0.00114969	0.00349467	0.00295998	0.010071	0.0090965	0.00165879	0.00326445	0.00127381	0.000516918	0.00115534	0.00171276	0.000608934	0.00379487
3	O95394	AGM1_HUMAN	Phosphoacetylglucosamine mutase	0.00200403	0.0023624	0.00220741	0.00239026	0.00249496	0.00229181	0.000190976	8.33296	0.00110643	0.000636391	0.000876805	0.000935638	0.000273978	0.000787375	0.00144437	0.000728894	0.000539268	0.00284171	0.000561102	0.000775366	0.000656265	0.0019848	0.00183161	0.000813722	0.00055668	0.000577185	0.00075302	0.000487681	0.000641937	0.00023753	0.000409285	0.000447618	0.000349738	0.000257174	0.0013699	0.000605408	0.00119986	0.000928673	0.00134232	0.00139583	0.001086	0.000155652	0.000713659	0.00211923	0.000220659	0.00109823
3	P39656	OST48_HUMAN	Dolichyl-diphosphooligosaccharide--protein glycosyltransferase 48 kDa subunit	0.00341805	0.00376639	0.00387563	0.00321976	0.00411957	0.00367988	0.000360347	9.79235	0.0019366	0.00182342	0.00366603	0.00247495	0.00207864	0.00277869	0.00299381	0.00248473	0.00180347	0.003538	0.00172596	0.00248863	0.00232118	0.00205357	0.00185099	0.00167277	0.00197815	0.00139654	0.00193796	0.00256551	0.00475029	0.00211077	0.00291958	0.00209164	0.00158338	0.00190822	0.00331845	0.00169707	0.00369746	0.002111	0.00519137	0.00571224	0.0022623	0.00277124	0.00165547	0.00169423	0.00119828	0.00437991
3	Q6UWU2	GLB1L_HUMAN	Beta-galactosidase-1-like protein	0.00456468	0.00567621	0.00472516	0.00476328	0.00549266	0.0050444	0.000502792	9.96733	0.00330508	0.0036758	0.00817113	0.00289138	0.00278938	0.00626851	0.00454079	0.00363044	0.00452041	0.00401515	0.00497404	0.00726696	0.00623688	0.00604118	0.0063442	0.00624668	0.00749975	0.00686267	0.00619823	0.00619874	0.00711368	0.00548575	0.00515985	0.00520865	0.00548971	0.00331294	0.00643556	0.00450256	0.00496999	0.00490833	0.00634885	0.00399806	0.00670665	0.00438799	0.00277178	0.00527253	0.00414182	0.00468492
3	P0DOX7	IGK_HUMAN	Immunoglobulin kappa light chain	0.00113351	0.00143248	0.00133445	0.00143625	0.00146751	0.00136084	0.000136542	10.0337	0.00016105	0.000362573	0.000566557	0.000572776	0.000527522	0.000575875	0.000765654	0.00127454	0.000840663	0.00158417	0.000540401	0.00099969	0.00167123	0.000996621	0.00259705	0.00267397	0.000570976	0.000806117	0.000793389	0.00687975	0.00233174	3.90174e-05	0.000421594	0.000506072	0.000858023	0.000438547	0.000913038	0.000406373	0.00188518	0.00168857	0.000511767	0.000971035	0.00112378	0.000231549	0.00344049	0.00127717	0.000204902	0.00210405
3	O00299	CLIC1_HUMAN	Chloride intracellular channel protein 1	0.00572673	0.00664638	0.00653929	0.00604457	0.00754405	0.00650021	0.000692525	10.6539	0.000952452	0.00256091	0.000649412	0.0012506	0.000893712	0.00131498	0.00196931	0.0017505	0.00128338	0.00785604	0.00129447	0.00205621	0.00176845	0.00204885	0.001628	0.00160092	0.000288626	0.00113565	0.00297257	0.00150486	0.00258314	0.000854402	0.000939596	0.000936715	0.000423456	0.00150044	0.00199405	0.00117627	0.00317195	0.00364265	0.00133925	0.00528091	0.00199395	0.000550117	0.00198612	0.00480876	0.000545467	0.00221114
3	P26373	RL13_HUMAN	60S ribosomal protein L13	0.00215865	0.00233704	0.00244065	0.00186709	0.00245602	0.00225189	0.00024562	10.9073	0.00239892	0.00119859	0.00208105	0.00124215	0.0012049	0.000653788	0.00309407	0.00193765	0.00174164	0.00354877	0.00139363	0.00126217	0.00105151	0.00184014	0.0020516	0.00118503	0.00110504	0.00124098	0.00121821	0.00257213	0.002678	0.00162106	0.00220499	0.00124794	0.00123982	0.0011717	0.00426763	0.00213973	0.00234534	0.00152308	0.00252227	0.00321945	0.0023895	0.00173461	0.00212166	0.00272887	0.000886438	0.00492176
3	P36873	PP1G_HUMAN	Serine/threonine-protein phosphatase PP1-gamma catalytic subunit	0.00610285	0.00592815	0.00678756	0.00591988	0.00759275	0.00646624	0.000723251	11.185	0.00483091	0.00448541	0.00680297	0.00548577	0.00485376	0.00656878	0.00850946	0.00483959	0.00517098	0.00495385	0.00618038	0.00243298	0.00807933	0.00647375	0.00870551	0.00514913	0.00623117	0.00584269	0.00576673	0.00604469	0.00343082	0.00312588	0.0053374	0.00691842	0.00644214	0.00644616	0.0096914	0.006265	0.00689845	0.00538995	0.00804368	0.00210665	0.00943154	0.0052849	0.00573794	0.00348288	0.00359075	0.00465438
3	P20142	PEPC_HUMAN	Gastricsin	0.0123665	0.0158498	0.0161797	0.0134453	0.0154425	0.0146568	0.00166383	11.3519	0.0016527	0.00562176	0.0136461	0.00226988	0.00300423	0.0107848	0.00222937	0.0044448	0.00531763	0.0193962	0.00178959	0.00380955	0.0116257	0.00764639	0.00856745	0.0134257	0.00504838	0.00190212	0.00831371	0.0070166	0.0195814	0.000981469	0.00482787	0.00584938	0.00156546	0.00686517	0.00670549	0.00550336	0.0293148	0.0361495	0.0076216	0.0124556	0.0083571	0.00569945	0.0113128	0.00937753	0.000591587	0.00881418
3	Q96BH3	ESPB1_HUMAN	Epididymal sperm-binding protein 1	0.00633233	0.00820867	0.00738304	0.00749847	0.00863164	0.00761083	0.000880136	11.5643	0.000212726	0.00166461	0.00319038	0.00195118	0.00497429	0.00516955	0.00796991	0.00212979	0.00315214	0.00174867	0.0018969	0.000795581	0.000771265	0.00383211	0.00330017	0.00331317	0.00110967	0.000757868	0.00313242	0.00247396	0.0065148	0.00419947	0.00106728	0.00450703	0.00211027	0.00924428	0.0172458	0.00141846	0.00197982	0.00234675	0.00471553	0.00160211	0.0016194	0.00218967	0.000535622	0.00160156	0.000249098	0.0217059
3	Q5JWF2	GNAS1_HUMAN	Guanine nucleotide-binding protein G(s) subunit alpha isoforms XLas	0.00100082	0.00103805	0.00126519	0.00116843	0.0013085	0.0011562	0.000135395	11.7103	0.0003639	0.000365688	0.000323585	0.000183405	0.000235053	0.000644803	0.000489069	0.000584041	0.000765649	0.00196771	0.000401824	0.000431483	0.000397286	0.000355839	0.00032508	0.00110331	0.000245131	0.00045633	0.000629846	0.000427764	0.000804201	0.00020619	0.000409712	0.000226986	0.000261022	0.000328453	0.000591115	0.000421985	0.00119762	0.000285136	0.000444528	0.0024994	0.000472145	0.000229714	0.00180192	0.00264537	0.000131881	0.000449456
3	P01009	A1AT_HUMAN	Alpha-1-antitrypsin	0.00265902	0.00299473	0.00261289	0.00285732	0.00348647	0.00292209	0.000351	12.012	0.000321329	0.000488762	0.00104083	0.00137703	0.00055246	0.00101032	0.00101832	0.000472653	0.000798966	0.00558331	0.00101247	0.00103454	0.00265448	0.00109977	0.00117355	0.00494574	0.000615136	0.00117582	0.00165232	0.00196438	0.00234229	8.82528e-05	0.000689085	0.000771315	0.000492577	0.0020978	0.00173379	0.0014015	0.00503997	0.00677631	0.000955551	0.00650193	0.00190193	0.000187592	0.00309971	0.00628281	0.000895955	0.00193053
3	Q68DN1	CB016_HUMAN	Uncharacterized protein C2orf16	0.000503336	0.000556035	0.000668767	0.000547381	0.00065952	0.000587008	7.32684e-05	12.4817	0.000437435	0.000586213	0.000956928	0.000475941	0.000526179	0.000316544	0.000998177	0.000856065	0.000529264	0.000453173	0.000722867	0.000591804	0.000619005	0.000756614	0.000692299	0.000698762	0.000792884	0.000808024	0.000496227	0.000565606	0.00261093	0.000473627	0.000859336	0.000558598	0.000449348	0.000589177	0.000520745	0.0009874	0.000595971	0.000717603	0.000698133	0.000240285	0.00114557	0.000426329	0.000916481	0.00193052	0.000468886	0.0005334
3	Q9UJ70	NAGK_HUMAN	N-acetyl-D-glucosamine kinase	0.00125267	0.00144906	0.00146089	0.00129476	0.00171651	0.00143478	0.000182366	12.7104	0.000404413	0.000374016	0.000468387	0.000466721	0.000454951	0.000859862	0.00113563	0.000782239	0.000486305	0.00188789	0.000255115	0.000790053	0.000798264	0.00130814	0.000662539	0.000691685	0.000356497	0.000472832	0.00118995	0.000756913	0.00220989	0.000572458	0.000417098	0.000400001	0.00138499	0.000616113	0.000904223	0.000548641	0.000714045	0.000455982	0.000667078	0.00195548	0.000938843	0.00038365	0.000913246	0.00122873	0.000499853	0.00167085
3	P62269	RS18_HUMAN	40S ribosomal protein S18	0.0011892	0.000955039	0.00139676	0.00117294	0.00110464	0.00116372	0.00015975	13.7276	0.000971745	0.000758166	0.000819983	0.00103236	0.00113498	0.00146214	0.00118571	0.00133016	0.000895521	0.00159703	0.000855287	0.00110084	0.00132149	0.000670202	0.00129193	0.00138282	0.00118827	0.000538242	0.000881076	0.00136213	0.00174848	0.00071435	0.0013964	0.000590229	0.000776604	0.00109838	0.0016054	0.00451604	0.00198311	0.00103144	0.00154	0.00274413	0.000958285	0.000618587	0.00124749	0.00217572	0.000352817	0.00246531
3	Q8TDM5	SACA4_HUMAN	Sperm acrosome membrane-associated protein 4	0.00577645	0.00543582	0.00464517	0.00694321	0.00607801	0.00577573	0.000843813	14.6096	0.000641761	0.00379529	0.00503024	0.00452833	0.00626209	0.00832652	0.0113207	0.00493665	0.00663456	0.0067512	0.00920383	0.00755504	0.0057375	0.00760833	0.0168192	0.00389852	0.00790681	0.00891368	0.00712726	0.00555349	0.0302987	0.00836534	0.00232685	0.00920194	0.00822044	0.00629187	0.00841201	0.00388616	0.00405653	0.00504028	0.00536903	0.00326869	0.00573764	0.00291003	0.00515845	0.00508166	0.00407493	0.0107196
3	Q9UKU0	ACSL6_HUMAN	Long-chain-fatty-acid--CoA ligase 6	0.00157079	0.00156759	0.00111294	0.00133245	0.00161872	0.0014405	0.000214394	14.8833	0.000651514	0.00121017	0.00116951	0.0010057	0.000748045	0.00141823	0.00104711	0.000645841	0.000754809	0.00115054	0.00076609	0.000531176	0.000884247	0.000677606	0.00129755	0.00136624	0.000852958	0.00175412	0.000787403	0.000735006	0.00214991	0.00220115	0.00189368	0.00145935	0.00214896	0.00176719	0.00108188	0.00123562	0.00105524	0.00269608	0.00100903	0.00281436	0.00118415	0.00133198	0.000763295	0.00128933	0.00127613	0.00221211
3	Q14974	IMB1_HUMAN	Importin subunit beta-1	0.00375356	0.0032579	0.0048752	0.00383234	0.00399671	0.00394314	0.000589361	14.9465	0.00215398	0.00189986	0.00333757	0.00249691	0.00278726	0.00267814	0.00312247	0.00098334	0.00171474	0.00549454	0.00375195	0.00371753	0.00240138	0.00161076	0.00331239	0.00400586	0.00291186	0.00149587	0.00159651	0.00184792	0.00288374	0.000843802	0.00066879	0.00340676	0.00351638	0.00164425	0.00561536	0.00338759	0.00171863	0.00224027	0.00207002	0.00371001	0.00841871	0.0019475	0.00281838	0.00183189	0.000186724	0.00345663
3	P50395	GDIB_HUMAN	Rab GDP dissociation inhibitor beta	0.00354094	0.00417603	0.00285941	0.00366103	0.00450234	0.00374795	0.000630927	16.8339	0.00239208	0.00130965	0.00347246	0.00185343	0.00342355	0.00254605	0.00231126	0.00204193	0.00203809	0.00327898	0.00189315	0.00286097	0.00261337	0.00270892	0.00299135	0.00301052	0.00189782	0.00212188	0.00172288	0.00261042	0.00612792	0.00246365	0.00303024	0.00207526	0.00230414	0.00164682	0.00371963	0.00226599	0.00220789	0.00239184	0.00211921	0.00399399	0.00363048	0.0011523	0.00174473	0.00300325	0.00188597	0.00554205
3	Q5THR3	EFCB6_HUMAN	EF-hand calcium-binding domain-containing protein 6	0.000985826	0.00124889	0.00105921	0.000755873	0.000940887	0.000998137	0.000179394	17.9729	0.00127144	0.00088087	0.00124741	0.000796147	0.000901818	0.000756514	0.00151077	0.000707637	0.00163056	0.00148043	0.000708264	0.00146175	0.00094534	0.00107406	0.00143107	0.000846717	0.00121423	0.000982488	0.00102073	0.00165656	0.00394401	0.00081442	0.00130643	0.000869728	0.0015426	0.000631501	0.00153102	0.00388689	0.00127215	0.00143322	0.00177137	0.00118206	0.00229761	0.000677345	0.00158592	0.00264747	0.000856057	0.000681006
3	P17858	PFKAL_HUMAN	ATP-dependent 6-phosphofructokinase, liver type	0.00141451	0.0018655	0.00136276	0.00185198	0.0020804	0.00171503	0.00031197	18.1904	0.00112296	0.000511185	0.00105931	0.000538585	0.00014291	0.000921698	0.00322369	0.000411787	0.00117277	0.0025578	0.000392844	0.000933946	0.00128208	0.00094037	0.00105275	0.000640119	0.000522971	0.00073202	0.000736155	0.00176216	0.00130172	0.000235167	0.00103418	0.000600675	0.000868711	0.00117717	0.00122366	0.000900292	0.00112695	0.0011282	0.00132625	0.00162874	0.00200346	0.000493493	0.000959013	0.00201153	0.000338145	0.000640162
2	P68402	PA1B2_HUMAN	Platelet-activating factor acetylhydrolase IB subunit alpha2	0.00149556	0.00183438	0.00163508	0.0016687	0.00180991	0.00168873	0.000138287	8.18881	0.000404042	0.000310467	0.000466287	0.000469797	0.000169859	0.000447437	0.000845447	0.000414541	0.000368869	0.00191189	0.000369084	0.000659323	0.000470984	0.000493401	0.000742931	0.000283034	0.000381104	0.000357168	0.000565058	0.000306647	0.000862175	0.00021428	0.0003104	0.000346757	0.000463828	0.000226852	0.000788678	0.000346514	0.000380845	0.000782626	0.000732459	0.00123844	0.000669806	0.000263165	0.000528192	0.00226635	0.00016368	0.000714025
2	O15393	TMPS2_HUMAN	Transmembrane protease serine 2	0.00193634	0.00195206	0.0022171	0.00220457	0.00238235	0.00213848	0.00019081	8.92267	0.000123279	6.28079e-05	0.000161747	0.000239222	9.54408e-05	0.000256462	0.00129982	0.000182377	0.000846347	0.00216617	0.000367083	0.000419804	0.000569686	0.000799457	0.00101364	0.000374614	0.000361235	0.000252333	0.00113831	0.000469384	0.000576568	0.000183203	0.000727359	0.000380066	0.000142083	0.000439579	0.00117172	0.000459766	0.00478633	0.00132439	0.000660651	0.00158815	0.000339066	0.000318136	0.000779259	0.00172374	0.000225397	0.00114598
2	P02511	CRYAB_HUMAN	Alpha-crystallin B chain	0.00169183	0.00144437	0.00172812	0.00153145	0.00179827	0.00163881	0.000146242	8.92366	0.000385251	0.000263981	0.000274344	0.000182165	0.000120866	0.000774205	0.000571844	0.000394507	0.00142569	0.00333321	0.000481116	0.000882873	0.000755771	0.00273764	0.000413563	0.000991923	0.000360374	0.00054494	0.000792281	0.000315947	0.00136234	0.000207278	0.000775969	0.00111637	0.000450991	0.000261357	0.00159997	0.0015462	0.00109758	0.00107646	0.000671273	0.00120406	0.00130919	0.000248233	0.00090026	0.00115024	0.000527244	0.00075997
2	Q15102	PA1B3_HUMAN	Platelet-activating factor acetylhydrolase IB subunit alpha1	0.000857926	0.000821453	0.00100387	0.000986471	0.000822424	0.000898429	8.97386e-05	9.98839	0.000375127	0.000238942	0.000294154	0.000382899	0.000366663	0.000466216	0.000248469	0.000237249	0.000319143	0.000881383	0.000273503	0.000492146	0.000356332	0.000359394	0.000350572	0.000195447	0.000243183	0.000280363	0.000474621	0.000424052	0.00103049	0.000408176	0.000326342	0.000201917	0.000362399	0.000213235	0.000500784	0.000167758	0.000402005	0.000402623	0.000463259	0.00061514	0.000537197	0.000323126	0.000450815	0.000941119	0.000278094	0.000525231
2	O00743	PPP6_HUMAN	Serine/threonine-protein phosphatase 6 catalytic subunit	0.00123811	0.00134698	0.00108039	0.0013197	0.00148514	0.00129407	0.000148959	11.5109	0.000858848	0.000390762	0.000640648	0.000724066	0.00065257	0.00103157	0.000841202	0.000517289	0.00086553	0.00130509	0.000726231	0.000837535	0.00076862	0.00144831	0.00120277	0.000866567	0.000989347	0.000963314	0.00075295	0.000758092	0.00166886	0.000790874	0.00108068	0.000979445	0.00111445	0.000918395	0.00136919	0.0012606	0.000582461	0.00140197	0.00133234	0.00109786	0.0016657	0.000725969	0.000664561	0.00128309	0.000503377	0.00187641
2	Q9UI46	DNAI1_HUMAN	Dynein axonemal intermediate chain 1	0.000649346	0.000604063	0.000612404	0.000550231	0.000477117	0.000578632	6.68948e-05	11.5608	0.000948533	0.00119822	0.00121007	0.000553214	0.0011346	0.000829262	0.00386423	0.000659441	0.00141055	0.000659108	0.00137065	0.000994062	0.000987828	0.00045728	0.000930115	0.00111757	0.000773019	0.00138645	0.0012535	0.000494727	0.00147149	0.00078422	0.0010626	0.00115775	0.0018572	0.00124057	0.00141354	0.000937657	0.000933122	0.00128803	0.00149638	0.000987668	0.00366647	0.000618529	0.00114773	0.000557354	0.000593717	0.000402493
2	P68363	TBA1B_HUMAN	Tubulin alpha-1B chain	0.00860304	0.00967415	0.00992677	0.00809084	0.0108916	0.00943728	0.00110902	11.7515	0.00532489	0.00373007	0.00868808	0.00507375	0.00475121	0.00610235	0.00774168	0.00502064	0.00566287	0.00713024	0.00421468	0.00520794	0.00561999	0.00629834	0.00539233	0.00487577	0.00552894	0.00608857	0.0051554	0.00603069	0.0107933	0.00673693	0.00525769	0.00531927	0.00587084	0.00456165	0.00861163	0.00453891	0.00575957	0.000506031	0.00706866	0.0083338	0.00734166	0.00482152	0.00486628	0.0109153	0.00507828	0.0103219
2	Q9UGV2	NDRG3_HUMAN	Protein NDRG3	0.000881009	0.000965167	0.00079042	0.000784349	0.00104147	0.000892483	0.000111492	12.4924	0.00102565	0.000523771	0.000340036	0.000500207	0.000278885	0.000399619	0.00185651	0.000402285	0.000196737	0.00104024	0.000320489	0.000811569	0.0004395	0.000838907	0.000709435	0.000329514	0.000586872	0.000375244	0.000406925	0.000257438	0.000608686	0.00032179	0.000442061	0.000430455	0.000254501	0.000516502	0.000201965	0.00150908	0.00070899	0.000949116	0.000464748	0.00103626	0.00236925	0.000369822	0.00140055	0.00127105	0.000474034	0.00172203
2	P40429	RL13A_HUMAN	60S ribosomal protein L13a	0.00131401	0.0017212	0.00191971	0.00165045	0.00174741	0.00167056	0.000222527	13.3206	0.00115665	0.000214461	0.00102185	0.000866612	0.0010559	0.00135749	0.00125249	0.000774399	0.000590797	0.00225627	0.000852981	0.00129014	0.00106982	0.000367516	0.00130269	0.000708932	0.000454571	0.000486137	0.000983533	0.00114973	0.0034563	0.00108949	0.00210831	0.000750367	0.0012147	0.000835833	0.00160513	0.000538121	0.00140675	0.000854798	0.00160255	0.00237908	0.000978611	0.00080452	0.00104646	0.00160863	0.000394161	0.00179841
2	Q9Y365	STA10_HUMAN	START domain-containing protein 10	0.00104015	0.000803207	0.000892191	0.00109653	0.00113329	0.000993073	0.000140361	14.134	0.000389495	0.000426621	0.000660913	0.000479423	0.000180986	0.000735821	0.00205645	0.000211357	0.000456384	0.00146741	0.000467445	0.00113507	0.000373161	0.00107814	0.0009543	0.000404618	0.000280371	0.000358713	0.000482641	0.000594105	0.00153503	0.000307603	0.000274288	0.00026913	0.000546041	0.000272455	0.0015249	0.000650714	0.000805287	0.000824614	0.000866785	0.000529787	0.00125339	0.000195983	0.00079023	0.00132818	0.000226505	0.000255756
2	Q15366	PCBP2_HUMAN	Poly(rC)-binding protein 2	0.0016767	0.00164252	0.00185443	0.00188619	0.00231377	0.00187472	0.0002676	14.2741	0.000768648	0.00108583	0.000334487	0.000945636	0.000211587	0.000585528	0.00175146	0.000917775	0.000187116	0.00253641	0.000259184	0.0013918	0.000584714	0.000835858	0.00152116	0.000217417	0.00066344	0.00049338	0.00127009	0.00033132	0.00176524	0.000589375	0.000690323	0.000438808	0.000560636	0.000520218	0.00198467	0.000817773	0.000876553	0.00156658	0.00210386	0.00193188	0.000918967	0.000512668	0.00026379	0.000195098	0.000206372	0.0013728
2	Q9NVV0	TM38B_HUMAN	Trimeric intracellular cation channel type B	0.00112742	0.00121484	0.0012596	0.00130705	0.00161784	0.00130535	0.000186812	14.3113	0.000255959	0.000894017	0.00128788	0.0012671	0.00114063	0.00199306	0.00267329	0.00159374	0.00171313	0.00154683	0.00138944	0.00156082	0.00245908	0.00214623	0.00216998	0.0012711	0.00119192	0.00187785	0.00144307	0.00145116	0.00117744	0.000664684	0.00179707	0.00130873	0.00165637	0.000916362	0.00173928	0.00147185	0.00162103	0.00152342	0.00219409	0.000979602	0.00239076	0.000951512	0.00175191	0.00137551	0.000692302	0.00155537
2	P01008	ANT3_HUMAN	Antithrombin-III	0.00441222	0.00365525	0.00494694	0.00401271	0.0034974	0.0041049	0.000588053	14.3256	0.00653092	0.00662947	0.0056042	0.00178421	0.00581278	0.00559758	0.024344	0.00682307	0.00942283	0.00103587	0.00941704	0.0107898	0.00733285	0.0187733	0.0174008	0.00714099	0.0110279	0.010059	0.00713218	0.00841312	0.00598995	0.000761046	0.00625228	0.00635142	0.0122085	0.00676192	0.00938782	0.0145937	0.00911657	0.00909604	0.00985371	0.00175835	0.0235518	0.00335128	0.0082251	0.00482201	0.00162852	0.00293277
2	P07477	TRY1_HUMAN	Trypsin-1	0.0205289	0.0272343	0.0277291	0.021278	0.0277413	0.0249023	0.00366576	14.7206	0.0236061	0.0271863	0.0419407	0.0155922	0.0257714	0.020412	0.0686068	0.0290399	0.0371451	0.0173508	0.050093	0.0331605	0.0498549	0.0772191	0.11015	0.026975	0.056563	0.0501267	0.0415591	0.04102	0.0347865	0.0069044	0.0476106	0.0321193	0.0866038	0.033098	0.0528802	0.0530451	0.0393538	0.0456771	0.0386034	0.0198577	0.0761251	0.0120182	0.0724929	0.0271773	0.00852433	0.0818858
2	O75608	LYPA1_HUMAN	Acyl-protein thioesterase 1	0.00135012	0.00123199	0.00176615	0.00137886	0.00129947	0.00140532	0.000209282	14.8921	0.00114327	0.000564796	0.000971208	0.00109835	0.000851834	0.000975186	0.00105584	0.000776582	0.000782619	0.00175458	0.000775119	0.000802389	0.000952565	0.000878642	0.0012857	0.000577057	0.000970082	0.00076035	0.00122236	0.000781037	0.00178415	0.000729203	0.00133099	0.000525351	0.000970473	0.000663198	0.0016813	0.00114795	0.00111505	0.00131567	0.000937157	0.00199972	0.00135052	0.000592236	0.00158964	0.000905929	0.000651054	0.00203356
2	P56851	EP3B_HUMAN	Epididymal secretory protein E3-beta	0.00384454	0.00460775	0.00532311	0.0048173	0.0058714	0.00489282	0.000762991	15.5941	0.000922621	0.0035802	0.00184152	0.000853132	0.00182916	0.00350685	0.00681079	0.00030276	0.00218503	0.00423945	0.00158985	0.00108137	0.00731503	0.00339327	0.00313273	0.000350527	0.000142344	0.00162965	0.00249007	0.00253533	0.00910524	0.00180483	0.00223336	0.00118797	0.00111926	0.0030973	0.00889286	0.00278994	0.00245592	0.00410487	0.00988784	0.00173482	0.00369896	0.00542574	0.00106723	0.00120496	0.000431193	0.00865658
2	Q9BVK6	TMED9_HUMAN	Transmembrane emp24 domain-containing protein 9	0.00150903	0.00120626	0.00103522	0.00143303	0.00150183	0.00133707	0.000208657	15.6055	0.00087723	0.000773501	0.000678807	0.000964395	0.00089537	0.00127651	0.00122934	0.000972804	6.21752e-05	0.00223595	0.000527131	0.000711064	0.00100637	0.000367994	0.00125409	0.000351062	0.000597938	0.000703127	0.00101557	0.00113992	0.00137331	0.000853217	0.00109173	0.000575275	0.000315668	0.000772961	0.000614129	0.000309602	0.00152238	0.000942451	0.00177475	0.00270349	0.00114058	0.00110936	0.000354732	0.00258426	0.000427352	0.000737089
2	Q9HB40	RISC_HUMAN	Retinoid-inducible serine carboxypeptidase	0.000536348	0.000543996	0.000759816	0.00059563	0.000540456	0.000595249	9.51066e-05	15.9776	0.000198779	0.000402704	0.000586786	0.000114199	0.000131067	0.000268502	0.00039281	0.000189394	0.000454137	0.00134612	0.000262984	0.000430571	0.000554029	0.000254554	0.000583116	0.000510651	0.000342766	0.000594108	0.000790146	0.000349625	0.0010213	0.000127817	0.000165288	0.000394096	0.000306075	0.000370708	0.00059607	0.000626666	0.00114551	0.00165163	0.000536203	0.000663143	0.000465776	0.000292528	0.000703617	0.000648114	6.23266e-05	0.000226258
2	Q96DA0	ZG16B_HUMAN	Zymogen granule protein 16 homolog B	0.00149389	0.00158635	0.00150522	0.00152446	0.00211142	0.00164427	0.000263574	16.0298	0.000254182	0.000715099	0.000298556	0.000216835	0.000279514	0.000592715	0.00115802	0.000322584	0.000713157	0.000884873	0.000146337	0.000393556	0.000612433	0.000278077	0.000541821	0.000354061	0.000436096	0.00060956	0.000453398	0.000470269	0.000669926	9.14119e-05	0.000216626	0.000219625	0.000314172	0.000272322	0.00157352	0.00105767	0.00158041	0.00132846	0.00166766	0.00092985	0.00104665	0.00039868	0.000249971	0.00100116	0.000293077	0.00276332
2	A0A1B0GTY4	TEX50_HUMAN	Testis-expressed protein 50	0.000716908	0.000750886	0.00105525	0.00076657	0.000903127	0.000838549	0.00014035	16.7373	0.000592785	0.000743116	0.00167891	0.00101553	0.00159007	0.000850593	0.00245038	0.00158574	0.00155847	0.000976284	0.00207668	0.000780052	0.00175618	0.00158839	0.00310921	0.000904293	0.00210128	0.00118242	0.00196109	0.0011129	0.00160557	0.000667545	0.00181714	0.000940147	0.00148512	0.00133423	0.00138276	0.000658323	0.0010485	0.000870563	0.00143289	0.00103919	0.00150573	0.000619561	0.00157103	0.00105	0.000542197	0.00070866
2	Q53H82	LACB2_HUMAN	Endoribonuclease LACTB2	0.000714893	0.000813866	0.00102166	0.000736006	0.00100117	0.00085752	0.000145424	16.9586	0.000143597	0.000503941	0.000810832	0.000514082	0.00116443	0.000799573	0.00120844	0.000503342	0.000606089	0.000745401	0.000140145	0.000828866	0.000325584	0.000476802	0.00113845	0.000728464	0.000636963	0.000506405	0.000574982	0.000431692	0.00162615	0.000428174	0.000590992	0.000320333	0.000451641	0.000572263	0.000777121	0.000470772	0.000298599	0.000401703	0.000737584	0.00127669	0.00053024	0.000374217	0.000351937	0.000213275	0.000334117	0.000455077
2	P61970	NTF2_HUMAN	Nuclear transport factor 2	0.00118458	0.00142984	0.00129403	0.00157204	0.00185978	0.00146805	0.000262852	17.9048	0.00108996	0.00100269	0.00115749	0.00107256	0.0015335	0.00137364	0.00159639	0.0011464	0.00124956	0.00198317	0.00133316	0.00148185	0.00152113	0.00117116	0.00230589	0.000290059	0.00138288	0.00132822	0.00139867	0.0012077	0.00105306	0.00129161	0.00151141	0.00137072	0.00113101	0.00097035	0.00264385	0.00104804	0.0020386	0.0001763	0.00187212	0.00167243	0.00250988	0.00103941	0.00136825	0.00271809	0.00110133	0.0020464
2	P49755	TMEDA_HUMAN	Transmembrane emp24 domain-containing protein 10	0.00190854	0.00219411	0.00167738	0.0020485	0.00270028	0.00210576	0.000383063	18.1912	0.000963534	0.00108052	0.00129863	0.00140131	0.00104014	0.00120172	0.00161593	0.00124214	0.000809576	0.00260862	0.00113084	0.00146175	0.00135497	0.000867487	0.00235722	0.00133641	0.00112779	0.00075453	0.00129861	0.00136464	0.00262872	0.00120587	0.0016945	0.00125733	0.00111293	0.00131248	0.00254286	0.000785683	0.00163308	0.0013561	0.00270714	0.00398533	0.000240356	0.00117849	0.000352364	0.00143943	0.00069416	0.00229425
2	P57088	TMM33_HUMAN	Transmembrane protein 33	0.000672676	0.000561702	0.000808045	0.00091077	0.000825511	0.000755741	0.000138011	18.2617	0.000532641	0.000402114	0.000746225	0.000577884	0.000462795	0.000887795	0.000649403	0.00031231	0.000430923	0.000855996	0.000324477	0.000507524	0.000556012	0.00036853	0.000388678	0.000290184	0.000368772	0.0002766	0.000516751	0.000549651	0.000618743	0.000389161	0.000687264	0.000642082	0.000352829	0.000429659	0.000644996	0.000175153	0.000395993	0.000191691	0.000932365	0.00102753	0.000712666	0.000371859	0.000108493	0.000813022	0.000196371	0.000549325
2	P13693	TCTP_HUMAN	Translationally-controlled tumor protein	0.000808803	0.00108583	0.00134462	0.00129136	0.00123882	0.00115389	0.000215758	18.6984	0.000823371	0.000436952	0.000807702	0.000721861	0.000886353	0.000865287	0.00101804	0.000635616	0.00120874	0.00215025	0.000496062	0.000291844	0.000992066	0.000801145	0.0015165	0.000894266	0.000772214	0.000725472	0.000873217	0.00114527	0.000885963	0.000571261	0.000946658	0.000848873	0.000742533	0.000382763	0.00129073	0.000741958	0.00145262	0.00114537	0.00111675	0.00142948	0.00104507	0.000553084	0.000884829	0.00265208	0.000530092	0.000567813
2	P35080	PROF2_HUMAN	Profilin-2	0.000476015	0.000661649	0.000758367	0.000645174	0.000805	0.000669241	0.000126834	18.9519	0.000105662	0.00060442	0.000237532	0.000215394	0.000112081	0.000205677	0.000522924	0.000239052	0.000237932	0.000917751	0.000207254	0.000364302	0.000246436	0.000371525	0.000442835	0.000441426	0.000235282	0.000357272	0.000258844	0.000192457	0.000466236	0.000101091	0.00148231	0.000102722	0.000143719	0.000204476	0.000132454	0.000295093	0.000472995	0.000784938	0.002256	0.00133064	0.00029398	8.91908e-05	0.000606661	0.000802265	9.54577e-05	0.00169403
2	Q8TF09	DLRB2_HUMAN	Dynein light chain roadblock-type 2	0.000614297	0.000754947	0.000791609	0.000773828	0.000485668	0.00068407	0.000131221	19.1825	0.00044131	0.000175293	0.000746932	0.000423898	0.000724794	8.77582e-05	0.000795072	0.000578535	0.000254029	0.000637695	0.000219347	0.000414373	0.000610903	0.00052643	0.000375972	0.000347262	0.000989743	0.000506459	0.000441861	0.000681055	0.000933853	0.00080402	0.000674887	0.000855462	0.000518652	0.000561236	0.00142477	0.00105955	0.000462759	0.000544463	0.000876986	0.000728615	0.000425024	0.000545596	0.000832105	0.00179641	0.000455876	0.00099172
2	O43451	MGA_HUMAN	Maltase-glucoamylase, intestinal	0.000367629	0.000567707	0.000483456	0.000452866	0.000616506	0.000497633	9.76567e-05	19.6243	0.000198403	0.00021162	0.000149692	9.47508e-05	0.000113419	0.000125221	0.000113826	9.61436e-05	7.14841e-05	0.000216953	0.000248189	0.000109688	0.000219862	0.000198818	0.00026459	0.000604384	0.000137274	0.000229011	0.000184405	0.000199539	0.000239752	4.81892e-05	5.51214e-05	0.000144018	9.47888e-05	0.000175598	0.00011549	0.000211153	0.000230503	9.22021e-05	0.00032371	0.000685114	0.000334456	0.000171417	0.000424802	0.000668793	8.66222e-05	0.000447222
1	Q13724	MOGS_HUMAN	Mannosyl-oligosaccharide glucosidase	0.00035862	0.000411377	0.000385264	0.000386122	0.000371332	0.000382543	1.96824e-05	5.14515	0.000329258	0.000342057	0.000327853	0.000344949	0.000227522	0.000446417	0.000312243	0.000201926	8.88279e-05	5.7694e-05	0.000223177	0.000340929	0.00012593	5.14834e-05	0.000269053	0.000835781	0.000214736	0.000132629	0.000529695	0.000415646	0.000863269	0.000252343	0.000326003	6.34521e-05	0.000115023	0.000364983	0.000103635	0.000527105	0.000290925	0.000953816	0.00055146	0.00081182	0.000701295	0.000440513	0.000431284	0.000690245	0.000184775	0.00053415
1	Q13867	BLMH_HUMAN	Bleomycin hydrolase	0.000820561	0.000936357	0.000962467	0.000915235	0.000896138	0.000906152	5.38339e-05	5.94093	0.000526513	0.000310258	0.000566412	0.000503211	0.000413438	0.000193112	0.000196831	0.000432052	0.000301383	0.000547051	0.000532998	0.000650666	0.000441671	0.000442059	0.000732518	0.000502098	0.000109234	0.000104294	0.00029363	0.000613991	0.00129653	0.000465932	0.000546114	0.000295136	0.000500262	0.000300788	0.000551198	0.0010064	0.000790003	7.4996e-05	0.000643778	0.00105245	0.0013421	0.00039902	0.000255872	0.000287309	0.000447062	0.000758895
1	P61978	HNRPK_HUMAN	Heterogeneous nuclear ribonucleoprotein K	0.000487686	0.000451333	0.000489378	0.00047244	0.000534994	0.000487166	3.07957e-05	6.32139	0.000158998	0.000184814	0.000137965	0.000509649	0.000273574	0.000208353	0.000682748	0.000213261	0.000114	0.000563236	6.43816e-05	5.43662e-06	0.00332297	0.000262083	0.000104173	0.00032964	4.52003e-05	2.30154e-05	0.000422451	8.67668e-05	0.000471337	1.18094e-05	5.33697e-05	0.000134985	2.95694e-05	0.000248987	0.00130554	0.00190632	0.000162871	0.000104673	0.001246	0.000883389	0.000339278	0.000262737	0.000240066	0.000673405	2.01925e-05	0.000803097
1	P36578	RL4_HUMAN	60S ribosomal protein L4	0.00108216	0.00124974	0.00116429	0.00117255	0.00137211	0.00120817	0.000109175	9.03638	0.00064436	0.00062262	0.000847582	1.92606e-05	0.000669335	0.000804336	0.00073026	0.000642556	0.000604581	0.00162201	0.000532366	0.000844604	0.000535157	0.000114754	0.000265752	0.000633956	0.000397653	0.000279474	0.000575844	0.00059359	0.00218	0.00071201	0.000873542	0.000398356	0.000457512	0.000352083	0.001156	0.000381139	0.000726316	0.000685543	0.000996874	0.00123874	0.000625001	0.000552535	2.32556e-05	0.00077849	0.000331149	0.00128691
1	P49591	SYSC_HUMAN	Serine--tRNA ligase, cytoplasmic	0.000761677	0.000879781	0.000936272	0.000806004	0.000937902	0.000864327	7.86875e-05	9.1039	0.000393856	0.000344573	0.000531654	0.00039107	0.000386319	0.000471542	0.000516008	0.000290238	5.52727e-05	0.000848938	0.000257538	0.000548944	0.00033148	3.84281e-05	7.56958e-05	0.000382681	0.000158909	5.22948e-05	0.000410322	0.00034716	0.00150156	0.00043276	0.000401759	0.000207745	0.000264376	0.000238334	0.000531715	7.07549e-05	0.00050737	0.000399382	0.000722535	0.00141012	6.34195e-05	0.000274868	0.000305161	0.00113673	0.000338857	0.000617175
1	Q9BQA1	MEP50_HUMAN	Methylosome protein 50	0.00048752	0.00055098	0.000437041	0.000530409	0.000545065	0.000510203	4.78373e-05	9.37613	0.00020827	0.000286405	0.000376801	0.00028209	0.000369774	0.000329594	0.000458738	6.61335e-05	8.27928e-05	0.000611595	5.324e-05	0.000103393	0.000106596	0.000106531	0.000323717	6.78608e-05	0.00028084	0.000159364	0.00032061	0.000233265	0.000252139	0.000283048	0.000283176	0.000232807	0.000130181	0.000227696	0.000594194	0.000196193	0.00025054	0.000303904	0.000439064	0.000339337	0.000149942	0.00023232	0.000207246	0.000325641	6.83331e-05	0.000316129
1	Q9BUR5	MIC26_HUMAN	MICOS complex subunit MIC26	0.000636829	0.000647981	0.000717689	0.00062249	0.000792069	0.000683411	7.09192e-05	10.3772	0.000231421	0.000376878	0.000477788	4.59873e-05	0.000375985	0.000437072	0.000851271	0.000374025	0.000637503	0.00048443	0.000657801	0.000597447	8.96848e-05	0.000470161	0.00116837	0.000248353	0.000358596	0.00057534	0.000686181	0.000721584	0.000677962	0.000474588	0.000580451	4.29566e-05	0.000557968	0.00033443	7.63741e-05	0.000511925	0.000433683	0.000117972	5.58207e-05	0.00067739	0.000683012	7.34998e-05	0.000235935	0.000536261	6.36792e-05	0.000563926
1	Q14507	EP3A_HUMAN	Epididymal secretory protein E3-alpha	0.00118162	0.00122754	0.00145903	0.00141657	0.00152547	0.00136205	0.000149778	10.9965	0.000248557	0.000753181	0.000113401	0.000377527	0.000193304	0.000714049	0.00070029	0.000387451	0.000274861	0.00196143	0.000262276	9.96125e-05	0.000900974	0.000144567	0.000564277	0.000209162	0.000303385	0.000156708	0.000571056	0.000935596	0.000855383	0.000346603	0.00068614	0.000263274	6.11933e-05	0.000475651	0.00245718	0.000664104	0.00145142	0.00306027	0.0016904	0.00136938	0.000550582	0.00118815	0.000471534	0.000277044	0.000358117	0.00168514
1	P59998	ARPC4_HUMAN	Actin-related protein 2/3 complex subunit 4	0.000812615	0.000888953	0.000988848	0.000953313	0.0011114	0.000951027	0.000111991	11.7758	0.000339299	0.00034793	0.000569144	0.000378923	5.09038e-05	0.000596921	0.000942328	0.000483924	0.000550003	0.0010821	0.000479925	0.00061093	0.000437838	0.000580099	0.00114876	0.000633253	0.000396908	0.000470187	0.000648699	0.000402411	0.00110681	0.000250003	0.000665805	0.000318124	0.000341533	0.000373801	0.00067486	4.06767e-05	0.00073764	0.000675424	0.000629148	0.00168252	0.000684338	0.000323091	0.000218364	0.00197478	0.000147363	0.000527658
1	P62829	RL23_HUMAN	60S ribosomal protein L23	0.000411467	0.000554789	0.000518063	0.000461101	0.000558451	0.000500774	6.34288e-05	12.6662	0.00027598	0.00027036	0.000380024	0.00024308	0.000251695	0.000353197	0.000377788	0.000280872	0.00032558	0.000771155	0.00020022	0.00032651	0.000320383	0.00030226	0.000395334	0.00020124	0.000161754	4.36298e-05	0.000300332	0.000335523	0.000915355	0.000346857	0.000539238	0.000261551	0.000196319	0.000211628	0.000513192	5.82148e-05	0.000268527	5.13952e-05	0.000590662	0.000844833	0.000130779	0.000294974	0.00022037	0.000924609	0.000201495	0.000576987
1	P02760	AMBP_HUMAN	Protein AMBP	0.00147976	0.00186761	0.00183714	0.00162581	0.00217714	0.00179749	0.000265072	14.7468	0.000191226	5.33689e-05	0.000488837	0.00148115	0.000250305	0.000883134	0.000702647	0.000369476	0.000692517	0.00291091	0.00070389	0.000765487	0.0016625	0.000642243	0.00100727	0.00162006	0.000854546	0.00081826	0.000611039	0.000878218	0.000705008	0.000249866	0.00094156	0.000787629	0.000492737	0.000433015	0.00102613	0.000742636	0.00182481	0.00303968	0.000604798	0.00286081	0.00154728	0.00011245	0.000373019	0.00415772	0.00114661	0.000787691
1	Q9H0E2	TOLIP_HUMAN	Toll-interacting protein	0.000322848	0.000223982	0.00025816	0.000230428	0.00026818	0.00026072	3.93361e-05	15.0875	0.000119341	8.43631e-05	0.000131038	4.72526e-05	0.00013224	0.000162613	0.000253982	0.000142257	8.56085e-05	0.000292063	0.000128295	0.000226605	0.000169691	8.4875e-05	0.000168829	0.000117907	0.000130767	3.66034e-05	0.000171589	1.99673e-05	0.00034492	8.64313e-05	0.000113513	3.98841e-05	0.000188172	3.59348e-05	0.000259832	0.000168926	1.23616e-05	0.000380914	0.000255082	4.7713e-05	5.07934e-05	8.34924e-05	0.000130257	0.000196545	9.68393e-05	0.000127315
1	P62266	RS23_HUMAN	40S ribosomal protein S23	0.00046543	0.000551574	0.000502375	0.00047219	0.000666392	0.000531592	8.26588e-05	15.5493	0.000318071	3.34191e-05	0.000223994	0.000276953	0.000279182	1.6619e-05	0.000189319	7.4284e-06	0.000200622	0.000891843	0.000107711	0.000274036	0.000271826	3.11051e-05	0.00030978	0.00017432	8.05044e-05	9.77985e-05	0.000202737	0.000187838	0.000798786	0.000311206	0.000392548	0.000183111	0.000197986	2.78141e-05	0.000418618	0.000190481	0.000290466	3.85464e-05	0.000409391	0.00091466	4.94906e-05	0.000201022	0.000135811	0.000551925	0.000103625	4.7854e-05
1	P52788	SPSY_HUMAN	Spermine synthase	0.00102289	0.00142512	0.0012585	0.000956459	0.00124057	0.00118071	0.000190109	16.1013	0.000298984	0.000312905	0.000440638	0.000452334	0.000181119	0.000304454	0.000368022	0.000286752	0.000374641	0.00137956	0.000340196	0.00056652	0.000512624	0.000460243	0.000329282	0.000355695	0.00025597	0.000242758	0.000519032	0.000353536	0.00112278	0.000281548	0.000414044	0.000233931	0.00024	0.00020527	0.000416715	0.000389125	0.00102606	0.000995322	0.000616868	0.000994701	0.000517909	0.000254131	0.000628838	0.000924609	7.49094e-05	0.000421845
1	Q9BS26	ERP44_HUMAN	Endoplasmic reticulum resident protein 44	0.0013402	0.00199756	0.0016559	0.00155086	0.00195339	0.00169958	0.000276763	16.2842	0.00103255	0.00107693	0.00143639	0.00139302	0.00108225	0.00134089	0.0031261	0.00123476	0.00109744	0.00177844	0.00120737	0.00141522	0.00112102	0.00151369	0.000760905	0.00123414	0.00115085	0.00101241	0.000986256	0.00148309	0.00336102	0.000970712	0.00167547	0.00143451	0.000896376	0.00122694	0.00175202	0.000501081	0.00156742	0.00172216	0.00190699	0.00341953	0.00153421	0.00118979	0.000483362	0.0019963	0.000643829	0.00117984
1	Q9UKR5	ERG28_HUMAN	Ergosterol biosynthetic protein 28 homolog	0.00110519	0.00142031	0.0014972	0.00147142	0.00181056	0.00146094	0.000250933	17.1762	0.000974525	0.000822522	0.0166866	0.0009723	0.00103683	0.00150883	0.00189478	0.000872143	0.00109732	0.00208155	0.000889543	0.00114684	0.00122066	0.000884878	0.00185045	0.000311304	0.00091492	0.00073273	0.00102432	0.000166522	0.0131556	0.00102799	0.00121677	0.00120339	0.000830226	0.00114366	0.00156236	0.00108207	0.001156	0.00119509	0.00206243	0.00209074	0.00180259	0.00139489	0.000243156	0.00164758	0.00102872	0.00210087
1	Q8N5Q1	F71E2_HUMAN	Protein FAM71E2	0.00053259	0.000715951	0.000722076	0.000828096	0.00085138	0.000730019	0.000126082	17.2711	0.000653875	0.000166316	0.00107054	0.000548982	0.000665429	0.000736777	0.000690419	0.000429782	0.000761524	0.000829239	0.000857124	0.00104287	0.000627989	0.000478236	0.000157125	0.00058939	0.000735575	0.000835865	0.000901849	0.000605123	0.000790293	0.000511561	0.000432752	0.000625065	0.000699721	0.000490326	0.000789373	0.000591521	0.000664907	0.000468014	0.000187656	0.000553943	0.000240425	0.000634058	0.000711168	0.000839307	0.000627788	0.000677906
1	P46776	RL27A_HUMAN	60S ribosomal protein L27a	0.000657949	0.00101583	0.000886791	0.00088804	0.00108712	0.000907146	0.000163616	18.0364	4.8578e-05	0.000381156	0.00071741	0.000482983	0.000445516	0.000647341	7.05431e-05	0.000538492	0.000373562	0.00147424	2.31122e-05	0.000102634	0.000598836	0.000549921	0.000576764	0.000284305	5.61939e-05	0.000381353	0.000537622	0.000586608	0.00127831	0.000518382	0.000984311	0.000361624	0.000356045	0.000438781	0.000924896	0.000310715	0.000564687	0.000602989	0.00077878	0.00130718	0.000515944	0.00039411	0.000671127	0.00139439	0.000232403	0.00053874
1	Q9Y5P6	GMPPB_HUMAN	Mannose-1-phosphate guanyltransferase beta	0.00102683	0.00141827	0.000942652	0.00108244	0.00139071	0.00117218	0.000218048	18.6019	9.06282e-05	0.000128467	0.000197066	3.70255e-05	8.68988e-05	0.000481134	0.000370346	0.000199333	0.000221799	0.00115617	0.000228655	6.74456e-05	0.000354614	0.000368626	0.000279916	8.09723e-05	9.36103e-05	5.12897e-05	0.000506579	9.08768e-05	0.000317371	3.74734e-05	0.000114674	4.07231e-05	0.000175985	0.000101191	0.000425015	9.8741e-05	0.000565987	0.000229663	0.000331528	0.00110404	0.000207374	9.4577e-05	0.000453646	0.00095073	5.41913e-05	0.000121353
1	P62851	RS25_HUMAN	40S ribosomal protein S25	0.000355795	0.000445867	0.000422404	0.000553571	0.000562504	0.000468028	8.86175e-05	18.9342	0.000221601	0.000262102	0.000286522	0.000248331	0.000197635	0.000289449	0.000432505	0.000243467	0.000203499	0.00069286	0.000164192	0.000167371	2.31168e-05	6.91657e-05	0.000302976	6.45943e-05	6.37896e-05	0.000100646	0.000233304	0.000273846	0.000142651	0.000240974	0.000489135	3.21621e-05	5.34897e-05	0.000116743	0.000289985	0.000439181	0.000330122	0.000278822	0.000343603	0.000670123	0.000371285	0.000168246	0.000209694	0.000123596	3.57062e-05	0.000198652
1	P60228	EIF3E_HUMAN	Eukaryotic translation initiation factor 3 subunit E	0.000200442	0.000215941	0.00031014	0.00021433	0.000208821	0.000229935	4.52432e-05	19.6765	0.000270637	0.00022322	0.000210077	0.000141327	0.00023679	0.000229591	0.000108516	2.33033e-05	0.000110084	0.000299151	0.000161723	8.89349e-05	9.21756e-05	0.000178163	0.00018499	0.000270328	0.000142317	0.000105817	0.000230674	5.01817e-05	6.62622e-05	0.000146781	0.000324913	0.000118368	0.00027877	9.57239e-05	0.000255399	0.000378173	0.000431863	0.000125894	0.000487091	0.000377466	0.000369814	0.000163333	0.000154064	9.08419e-05	5.72755e-05	0.000230889
1	P02533	K1C14_HUMAN	Keratin, type I cytoskeletal 14	0.00104324	0.000842187	0.00126709	0.000942052	0.000776215	0.000974156	0.000192489	19.7596	0.000114695	0.000195188	5.78503e-05	6.28877e-05	0.000172038	3.87023e-05	0.000128204	0.000859289	6.67638e-05	0.000134692	0.000195498	9.37592e-05	9.11645e-05	0.000250694	0.000360531	0.000515518	0.000105596	0.00010838	0.000113463	7.59074e-05	0.000152161	0.000144619	0.000130028	0.000108309	0.000213542	0.0002321	0.000122449	0.000149498	0.000587002	0.000381823	5.65786e-05	4.99193e-05	0.000123707	1.71402e-05	0.000316912	0.0003641	2.80585e-05	0.000126387
12	Q9Y4L1	HYOU1_HUMAN	Hypoxia up-regulated protein 1	0.0102527	0.0158911	0.0140366	0.0141593	0.0182163	0.0145112	0.00292043	20.1253	0.0140307	0.0110019	0.014631	0.0134132	0.0163636	0.0130886	0.0174146	0.00987381	0.00885605	0.0108578	0.0087064	0.0154265	0.0125121	0.0113601	0.00712843	0.0129204	0.00580306	0.0112323	0.00946884	0.0127522	0.0266003	0.0136167	0.0195344	0.0127959	0.0139347	0.00957825	0.0155586	0.00714786	0.0128694	0.00683693	0.0246242	0.0250546	0.0173163	0.0160975	0.0103085	0.014888	0.00732563	0.014557
5	P62333	PRS10_HUMAN	26S proteasome regulatory subunit 10B	0.00617908	0.00424034	0.00507348	0.00723752	0.00535105	0.00561629	0.00114054	20.3078	0.00207851	0.00367413	0.00356673	0.00296053	0.00302529	0.00497671	0.00412376	0.00384827	0.00280863	0.00563979	0.00273837	0.00458589	0.00341844	0.00389303	0.00426963	0.00410758	0.00316105	0.00288896	0.0029725	0.00334825	0.0101449	0.00337979	0.00314706	0.0019246	0.00319138	0.00366636	0.00387491	0.00185658	0.00416921	0.00516001	0.00445574	0.00624404	0.00376911	0.00328045	0.00253189	0.00572816	0.00232418	0.00485321
5	Q14914	PTGR1_HUMAN	Prostaglandin reductase 1	0.00355416	0.00496197	0.00368225	0.00289672	0.00349961	0.00371894	0.000757921	20.38	0.00175723	0.000803516	0.00184536	0.000914975	0.000742495	0.000934027	0.00220996	0.00108089	0.00167628	0.00348999	0.00114693	0.00165482	0.00176136	0.0038418	0.00355885	0.00177739	0.00432118	0.00109456	0.00204476	0.000940318	0.0026277	0.00123061	0.000783942	0.0010054	0.00127622	0.00203944	0.00255033	0.00568851	0.00277436	0.00164842	0.00226517	0.00149323	0.00241197	0.000800241	0.00510998	0.00175883	0.000652	0.00230993
5	Q96M98	PACRG_HUMAN	Parkin coregulated gene protein	0.00357399	0.00445649	0.00612358	0.00536383	0.00575068	0.00505371	0.00103354	20.451	0.00434702	0.0039453	0.00438574	0.00376525	0.00392273	0.00573877	0.0076771	0.00381321	0.00514013	0.0046655	0.0050027	0.00434613	0.00654692	0.00547151	0.00560509	0.0033447	0.00635478	0.00435758	0.00377574	0.00500924	0.00559236	0.00430571	0.00453584	0.0035521	0.00558553	0.00328427	0.00667636	0.003954	0.00492042	0.00341564	0.0031033	0.00293403	0.00658751	0.00307792	0.0044461	0.00389131	0.0029749	0.00206884
3	P17980	PRS6A_HUMAN	26S proteasome regulatory subunit 6A	0.00236537	0.00159282	0.00287295	0.00256699	0.00268376	0.00241638	0.000495854	20.5205	0.00156692	0.00115979	0.00189986	0.000760434	0.00146728	0.00234148	0.00332426	0.00147625	0.00159412	0.00265649	0.000870923	0.00152525	0.00046962	0.00118481	0.000434185	0.00109128	0.0010511	0.00104831	0.00110986	0.00114574	0.00408134	0.00150404	0.00163721	0.00114163	0.00108883	0.000810924	0.00179079	0.00152168	0.00169232	0.00204314	0.00307057	0.00268255	0.00299677	0.00148951	0.00116486	0.00203976	0.000789682	0.00123218
1	P07339	CATD_HUMAN	Cathepsin D	0.00108996	0.00134177	0.00119344	0.00140772	0.00182549	0.00137167	0.000282519	20.5967	0.00021184	0.000371691	0.000490509	0.000480574	0.000306133	0.000491261	0.000315047	0.000891384	0.000685427	0.00293037	0.00033878	0.000502741	0.000909066	0.000576037	0.000427781	0.000908888	0.000550938	0.000639031	0.000743271	0.00138957	0.00132597	0.000127273	0.000382418	0.000350792	0.000213692	0.000416064	0.000670649	2.24316e-05	0.0031032	0.00242388	0.000534587	0.00146505	0.000721197	0.000217958	0.000750227	0.00146502	0.000133799	0.000732176
1	Q92616	GCN1_HUMAN	eIF-2-alpha kinase activator GCN1	8.45685e-05	0.00015128	0.000139199	0.000147242	0.000150263	0.000134511	2.8318e-05	21.0526	4.71071e-05	2.96388e-05	6.12569e-05	4.66979e-05	0.000255527	2.23165e-05	0.000324688	1.9326e-05	0.000317347	0.000101664	0.00021667	9.33499e-05	9.74025e-05	0.000268252	0.000100507	8.92849e-05	0.000450174	8.54269e-05	0.000286647	5.3236e-05	7.31042e-05	5.16644e-05	4.49585e-05	3.11224e-05	3.51752e-05	0.000114154	9.68234e-05	0.000135683	9.74087e-05	9.31836e-05	0.000227878	0.000354831	0.000212269	4.4971e-05	7.91494e-05	0.000181396	7.2223e-05	0.000149561
3	Q66K79	CBPZ_HUMAN	Carboxypeptidase Z	0.00123478	0.00123501	0.00184691	0.00128833	0.0011249	0.00134598	0.000286276	21.2689	0.000450468	0.000790674	0.0010062	0.000321276	0.000371396	0.000433558	0.00171671	0.0003243	0.000492737	0.00247223	0.000140798	0.00232293	0.00137567	0.00091378	0.00135252	0.00338434	0.000878944	0.000932052	0.000675698	0.000542616	0.00316998	0.000242149	0.000358073	0.00046384	0.0018482	0.000552924	0.00140851	0.000927256	0.00159739	0.00164664	0.00202109	0.0010466	0.00156145	0.000616655	0.000678211	0.00281673	0.000591869	0.00443782
8	P62937	PPIA_HUMAN	Peptidyl-prolyl cis-trans isomerase A	0.0198078	0.0158153	0.0229948	0.0129645	0.0180684	0.0179302	0.00381856	21.2968	0.00718334	0.00433946	0.00657011	0.00594506	0.00369804	0.00375312	0.0121791	0.00419241	0.00546881	0.0158425	0.00517975	0.00606859	0.00549393	0.00954897	0.00902156	0.00499747	0.0069431	0.0286452	0.00514604	0.00478201	0.0126736	0.00228103	0.0034399	0.0176822	0.00465613	0.00291389	0.038046	0.0610382	0.00558975	0.00831094	0.00998788	0.0126285	0.00880767	0.0021286	0.00864414	0.0180535	0.00155881	0.00623908
6	P63244	RACK1_HUMAN	Receptor of activated protein C kinase 1	0.00297888	0.00506213	0.00336714	0.00436079	0.00462421	0.00407863	0.000874672	21.4452	0.00272194	0.00277215	0.00273025	0.00261441	0.0029955	0.00302925	0.00465289	0.00229989	0.00168654	0.00572392	0.00187135	0.00277863	0.00191398	0.0025905	0.00208054	0.00291079	0.00202782	0.00425627	0.00359177	0.00348115	0.00600855	0.0025322	0.00490492	0.00204665	0.00310531	0.00156391	0.00352221	0.00127523	0.00414958	0.00507025	0.00381948	0.00518635	0.00317618	0.0021796	0.0043905	0.00419083	0.00177028	0.00490449
4	Q3LXA3	TKFC_HUMAN	Triokinase/FMN cyclase	0.00213274	0.0036894	0.00391325	0.00307244	0.00333513	0.00322859	0.000692412	21.4463	0.00165837	0.00201324	0.00358213	0.00188802	0.00243716	0.00248764	0.00305406	0.00159176	0.00277898	0.00218209	0.00165266	0.00321818	0.00228989	0.00100775	0.000603572	0.00227411	0.00299838	0.00131849	0.00262605	0.00272114	0.00591991	0.00272874	0.00320909	0.00260094	0.00304564	0.00144074	0.00333881	0.00197964	0.00241831	0.00194619	0.00350114	0.00180663	0.00300948	0.0018931	0.00220659	0.00201942	0.00179439	0.00282126
2	P14406	CX7A2_HUMAN	Cytochrome c oxidase subunit 7A2, mitochondrial	0.00107964	0.00179017	0.00173301	0.00172188	0.002075	0.00167994	0.00036509	21.7323	0.00112187	0.000986769	0.00123941	0.00105513	0.0013803	0.00176701	0.00288244	0.0011168	0.00171199	0.00170038	0.00122393	0.000834982	0.00153008	0.00101363	0.00173706	0.000314365	0.00129594	0.000948564	0.00129045	0.00135086	0.00110995	0.00146585	0.00169502	0.00133939	0.00116473	0.000925352	0.00191108	0.00158961	0.00114417	0.00120558	0.00263545	0.00211373	0.00234132	0.00114824	0.00143684	0.00171657	0.000562276	0.00154743
4	P16870	CBPE_HUMAN	Carboxypeptidase E	0.0036039	0.00328806	0.00192448	0.00346448	0.0032296	0.0031021	0.000674677	21.749	0.000848539	0.00142805	0.00123773	0.00121504	0.00091425	0.00035603	0.00224194	0.00113217	0.00170806	0.0018584	0.00136168	0.0015976	0.00288628	0.0011057	0.00751904	0.00152872	0.00231224	0.00161184	0.001626	0.00158113	0.00195944	0.000383878	0.000802126	0.00102321	0.00316191	0.000942593	0.00198024	0.00523221	0.0057975	0.00500861	0.00126667	0.0066171	0.004928	0.000540929	0.00189481	0.0039448	0.000450314	0.0047919
7	P07737	PROF1_HUMAN	Profilin-1	0.00781289	0.0105899	0.00826518	0.00705222	0.0117605	0.00909614	0.00199029	21.8806	0.00163356	0.00158628	0.00244969	0.00297211	0.0037647	0.00409782	0.00498307	0.00325659	0.00598066	0.0123636	0.00242908	0.00302709	0.00283978	0.00492638	0.0101997	0.00401247	0.00165921	0.00127658	0.00314867	0.00301326	0.00780219	0.00167691	0.00231709	0.00245773	0.00268465	0.00173492	0.00704797	0.00497666	0.00417005	0.00446648	0.00818431	0.0219156	0.00643471	0.00162645	0.00347367	0.023344	0.00114652	0.00392652
8	Q9HBV2	SACA1_HUMAN	Sperm acrosome membrane-associated protein 1	0.0243282	0.0297252	0.0290455	0.0361597	0.0425772	0.0323671	0.00709343	21.9155	0.0128193	0.0198466	0.0457362	0.0306558	0.0362023	0.0400561	0.0505574	0.0321253	0.0407646	0.0337745	0.0521076	0.0263357	0.038448	0.0450452	0.0562142	0.0360826	0.0586001	0.0421234	0.0469984	0.0295135	0.0237218	0.0271292	0.0227682	0.0376253	0.0469758	0.0430718	0.0530553	0.0275996	0.0220732	0.0259191	0.0204215	0.0191555	0.0271382	0.0155856	0.0322525	0.0264931	0.0190507	0.0360779
2	P36405	ARL3_HUMAN	ADP-ribosylation factor-like protein 3	0.000872969	0.00109597	0.00124142	0.000743683	0.00128708	0.00104822	0.000234583	22.379	0.000190823	0.000453324	0.000853296	0.000956296	0.000572385	0.00085333	0.00076397	0.000509115	0.000211732	0.00152497	0.000468497	0.000377047	0.000447595	0.00028751	0.0010515	0.000611869	0.000454521	0.000284085	0.000216216	0.000346567	0.00105447	0.000348234	0.000606628	0.000467139	0.000372115	0.000537682	0.00138069	0.000379357	0.00046396	0.000509222	0.000583487	0.000636333	0.00088134	0.00035671	0.00102351	0.00198195	0.000137531	0.000855258
11	Q9Y265	RUVB1_HUMAN	RuvB-like 1	0.0165743	0.0197087	0.0133956	0.0115807	0.0196188	0.0161756	0.00365166	22.5751	0.0132322	0.0104306	0.0172624	0.00777487	0.0128208	0.0105028	0.0245683	0.0100789	0.0140451	0.00986018	0.00824695	0.0147355	0.0104366	0.00959431	0.00956885	0.0113779	0.0122385	0.00879762	0.0111974	0.012983	0.041424	0.0144096	0.0135216	0.00808078	0.0147277	0.01173	0.0239899	0.0149683	0.0132467	0.0137648	0.0182309	0.0250309	0.0152649	0.0121009	0.00756217	0.0174778	0.00931368	0.0280247
1	Q9UM54	MYO6_HUMAN	Unconventional myosin-VI	0.000359072	0.000301433	0.000516464	0.000387268	0.000504912	0.00041383	9.3764e-05	22.6576	9.83615e-05	0.000212541	0.000188465	0.000247846	0.000131355	0.000301186	0.000343115	0.000191744	0.000173	0.000610697	0.000128031	0.000105755	0.000354361	0.000183981	0.000178837	0.000192334	0.000113756	6.05691e-05	0.000107376	0.00023027	0.000375954	0.000118268	0.000214407	6.41949e-05	0.000108064	9.47948e-05	7.09172e-05	0.000110329	0.000359783	0.000210863	0.00023323	0.0004448	0.000348048	0.000135441	0.000290593	0.000288988	9.77802e-05	0.000465267
15	P30041	PRDX6_HUMAN	Peroxiredoxin-6	0.0314276	0.0411129	0.0211961	0.0311594	0.0369695	0.0323731	0.00749671	23.1572	0.00860198	0.00698769	0.00967411	0.0109671	0.00830578	0.00948701	0.0181826	0.00958599	0.0086531	0.0363468	0.00875567	0.015045	0.0108777	0.0160984	0.00850901	0.00833256	0.00846424	0.00951328	0.0129178	0.0101244	0.0150841	0.00766353	0.0102888	0.00800528	0.00976952	0.00441223	0.0143528	0.0107543	0.0186565	0.0156383	0.0138057	0.0263348	0.0152501	0.00592048	0.012104	0.0346734	0.00410586	0.0113704
6	O75874	IDHC_HUMAN	Isocitrate dehydrogenase [NADP] cytoplasmic	0.00543481	0.00446801	0.0032172	0.00526346	0.00631873	0.00494044	0.00116631	23.6075	0.00168491	0.00298575	0.00320571	0.00105217	0.0014666	0.00370817	0.00468466	0.00214084	0.00183948	0.00711803	0.00236681	0.00294127	0.00432718	0.00205921	0.00238366	0.00301137	0.00215977	0.0018572	0.00195598	0.0032689	0.00316429	0.00136331	0.00174292	0.00108344	0.00241035	0.00135967	0.00191634	0.000894568	0.00802478	0.00687572	0.00760808	0.00467766	0.00474442	0.00122398	0.00607129	0.00692259	0.000987019	0.00401496
1	Q8IUA0	WFDC8_HUMAN	WAP four-disulfide core domain protein 8	0.000302826	0.000538257	0.000494429	0.000384353	0.000552575	0.000454488	0.000107417	23.6348	0.000127232	0.00029833	0.000102706	6.603e-05	0.000188888	0.00040597	0.000503323	0.000276846	0.000255004	0.000320174	0.00025585	4.35129e-05	0.000416094	0.000453672	0.000332936	0.000193259	0.000187769	0.000626044	0.000236104	0.000580168	0.000177272	0.000171477	0.000240565	0.000251753	5.83873e-05	0.000213561	0.000640416	0.000198502	0.000309342	0.000433274	0.000545176	0.000188248	0.000375974	0.000341543	3.19669e-05	0.000335671	0.000104536	0.000156151
1	Q96HC4	PDLI5_HUMAN	PDZ and LIM domain protein 5	0.000313656	0.000316019	0.000431823	0.000453482	0.000542679	0.000411532	9.75623e-05	23.7071	1.16034e-05	3.33227e-05	2.75819e-05	4.78842e-05	1.69986e-05	1.61297e-05	0.00013168	8.97267e-05	6.57964e-05	0.000344329	1.75651e-05	0.000204264	2.59786e-05	3.1262e-05	0.000111894	3.04227e-05	4.4614e-05	2.1762e-05	0.000111662	8.74059e-05	0.000150435	3.71374e-05	4.25547e-05	5.55831e-05	1.62152e-05	2.63597e-05	3.81116e-05	4.77742e-05	0.000160524	7.39605e-05	3.92357e-05	0.000245316	9.7671e-05	1.1023e-05	0.000123552	0.00032127	2.46873e-05	3.76011e-05
2	P35606	COPB2_HUMAN	Coatomer subunit beta'	0.00100528	0.000840611	0.0010552	0.00108548	0.000562763	0.000909868	0.000215838	23.722	0.000619442	0.00114687	0.000618508	0.000598852	0.00040451	0.000508651	0.000454355	0.000609912	0.000364347	0.00093556	0.000305676	0.000270178	0.000669912	0.000639195	0.00130087	0.000459896	0.000305149	0.000723921	0.000430689	0.000408022	0.00162473	0.000226684	0.000868857	0.000182302	0.000766851	0.000312775	0.00026086	0.00128827	0.000620659	0.0015697	0.00134813	0.000900874	0.000683424	0.000355446	0.00397567	0.00135267	0.000283328	0.00125968
3	Q08380	LG3BP_HUMAN	Galectin-3-binding protein	0.00568661	0.00348381	0.00558068	0.0055905	0.00347156	0.00476263	0.00117373	24.6446	0.000466214	0.000480859	0.00138488	0.00240008	0.000732787	0.0011961	0.000463529	0.000735259	0.000840702	0.00792503	0.000221706	0.00135386	0.00271424	0.00265575	0.00114271	0.00299681	0.0020959	0.000594764	0.00355911	0.00564856	0.00396014	0.000469585	0.00104204	0.00141349	0.000720916	0.00177078	0.00164616	0.000577165	0.0166401	0.00596338	0.00204746	0.00794079	0.00319491	0.00153027	0.00189634	0.00185901	0.000574387	0.00702109
3	P49588	SYAC_HUMAN	Alanine--tRNA ligase, cytoplasmic	0.00189596	0.00202859	0.00151946	0.00116572	0.00119799	0.00156154	0.000393887	25.2242	0.00101264	0.000166887	0.000581031	0.00101536	0.000885852	0.000213758	0.000703046	0.00045885	0.000411537	0.000987139	0.00137685	0.000645305	0.000421493	0.00102077	0.00054351	0.000414239	0.00118617	0.00139846	0.00063033	0.000459785	0.00088225	0.000252675	0.000397914	0.000397124	0.000604675	0.00156459	0.000720098	0.000843957	0.00105213	0.000835695	0.00132092	0.000573875	0.00105336	0.000786996	0.000376204	0.00110602	0.00035174	0.00120106
2	P14555	PA2GA_HUMAN	Phospholipase A2, membrane associated	0.000794498	0.00151196	0.00111709	0.00115158	0.00153415	0.00122186	0.000308318	25.2336	0.000187237	0.000375803	0.000505619	0.000324534	0.000277339	0.00131339	0.00133646	0.00278541	0.000370488	0.00441009	0.000233859	0.000648083	0.00118797	0.00131089	0.0014741	0.00034244	0.0005563	0.000516083	0.000292566	0.00161381	0.00177646	0.00090284	0.000225338	0.000840793	0.000424259	0.00157379	0.0103263	0.00099992	0.00287596	0.00130166	0.00129647	0.000913876	0.00146722	0.000389284	0.00146908	0.000558834	0.000178974	0.029643
5	P34913	HYES_HUMAN	Bifunctional epoxide hydrolase 2	0.00518552	0.00602441	0.00522725	0.00331511	0.0072339	0.00539724	0.00142966	26.4887	0.00199815	0.00223209	0.00294084	0.00125141	0.000609133	0.00124183	0.00569126	0.000767419	0.00177207	0.00338457	0.00213239	0.00292422	0.00153273	0.00144535	0.0061159	0.000783527	0.00292596	0.00116908	0.000987981	0.00128702	0.00196371	0.000706745	0.000961544	0.00122127	0.00291017	0.00252892	0.00345243	0.00154721	0.00421708	0.00427557	0.00297425	0.00259418	0.00214399	0.00107048	0.00328639	0.00504514	0.000454912	0.0114603
3	Q96PD5	PGRP2_HUMAN	N-acetylmuramoyl-L-alanine amidase	0.0011361	0.00137462	0.00148045	0.00186274	0.00222066	0.00161491	0.000428201	26.5154	0.00141478	0.00101988	0.000432995	0.00150185	0.000189681	0.00077955	0.00127487	0.000527197	0.000720874	0.00245754	0.000743889	0.000967798	0.00140589	0.000814112	0.00249352	0.00233141	0.000268337	0.00214193	0.000913797	0.000955312	0.000862675	0.000184048	0.000946318	0.000868384	0.00153858	0.000283521	0.0013068	0.000941855	0.00153697	0.00450829	0.00157659	0.00192214	0.00128802	0.000166857	0.00272578	0.00257355	0.00140511	0.0014461
5	Q99623	PHB2_HUMAN	Prohibitin-2	0.00158105	0.00310411	0.00256286	0.0019473	0.00202483	0.00224403	0.000595195	26.5235	0.0017083	0.0014214	0.00155311	0.00149701	0.001175	0.00173181	0.00748492	0.0015891	0.00169554	0.00182161	0.00141019	0.00461503	0.00207372	0.00103018	0.00165697	0.00108777	0.00167917	0.0015548	0.00187475	0.00221613	0.00288924	0.00203787	0.00277626	0.00198485	0.0029517	0.00173685	0.00323796	0.00179346	0.00201053	0.00220068	0.00258519	0.00399671	0.00353251	0.00160963	0.00321633	0.00549513	0.00216419	0.00433456
3	Q96E40	SACA9_HUMAN	Sperm acrosome-associated protein 9	0.00251601	0.0031923	0.00274521	0.00436418	0.00450406	0.00346435	0.000919404	26.539	0.00392247	0.00313986	0.00554975	0.00461617	0.00459627	0.00550755	0.00880362	0.00503524	0.00589352	0.00279651	0.00483421	0.00276548	0.00491295	0.00580454	0.00867519	0.00319496	0.00593462	0.00616412	0.00568408	0.0040153	0.00262943	0.00420601	0.00420771	0.00486096	0.00515557	0.00395857	0.00765934	0.004943	0.00453272	0.00549777	0.00384026	0.00416318	0.00635428	0.00252245	0.0053202	0.00676013	0.00380804	0.00347711
1	O75083	WDR1_HUMAN	WD repeat-containing protein 1	0.00112352	0.000670222	0.00106801	0.000998673	0.000608496	0.000893784	0.000237436	26.5652	0.000313978	0.000366838	0.000466266	0.000723038	0.000458664	0.000611483	0.000104245	0.00048502	0.000484203	0.00163115	0.00021498	0.000133328	0.000715113	8.37667e-05	0.000629439	0.000528986	0.000302565	4.45961e-05	0.000665204	0.000363761	0.000500065	0.000203636	6.30471e-05	0.000288993	0.000387749	0.000233458	0.000813099	0.000950174	0.000755812	0.000770196	0.000280431	0.00176416	0.0015938	0.00025528	0.000587756	0.00240289	0.000319022	0.000781069
3	Q02543	RL18A_HUMAN	60S ribosomal protein L18a	0.000649277	0.00120246	0.000864546	0.00128456	0.00125104	0.00105038	0.000280023	26.6593	0.000161881	0.000453165	0.000498085	0.000591548	0.000371298	0.000755478	0.000567548	0.000779031	0.000524165	0.00131598	0.000375061	0.000333801	0.000649737	0.00051297	0.000884992	0.000544691	0.000423764	0.000221761	0.000621609	0.000769304	0.00179935	0.000625213	0.000477858	0.000334092	0.000355604	0.000417659	0.000962188	0.000373146	0.000747516	0.000441947	0.000756578	0.000881521	0.000724868	0.000363001	0.000339823	0.000621533	0.000333214	0.00114019
5	P19013	K2C4_HUMAN	Keratin, type II cytoskeletal 4	0.00216857	0.00299723	0.00209117	0.00162373	0.00316902	0.00240995	0.000651751	27.0442	0.000872701	0.00162338	0.00325197	0.00116547	0.000695827	0.00156175	0.00214791	0.000966701	0.0012314	0.000649425	0.000855212	0.00161894	0.00340216	0.00207137	0.00227261	0.00270115	0.00167206	0.00119889	0.00145304	0.000969371	0.0040604	0.000457113	0.000614674	0.00192503	0.00251068	0.00109419	0.00485555	0.00434428	0.00309302	0.00351512	0.00167257	0.000981895	0.00515474	0.00143319	0.00176888	0.00172095	0.00113108	0.00307033
10	P22314	UBA1_HUMAN	Ubiquitin-like modifier-activating enzyme 1	0.00585882	0.00928072	0.00762745	0.00837577	0.0122911	0.00868678	0.00237489	27.3391	0.00305431	0.002309	0.00306177	0.00383426	0.00517146	0.00536641	0.00659254	0.00435553	0.0029945	0.00865363	0.00537804	0.00849271	0.00669006	0.0125912	0.00489432	0.00272042	0.00559236	0.00668942	0.00820575	0.00397987	0.00927963	0.00310229	0.00381306	0.00296889	0.0066519	0.00532417	0.00722826	0.00746584	0.00505909	0.00362991	0.00508893	0.00890791	0.00514461	0.00279324	0.00413747	0.00992342	0.00248454	0.00683022
1	P26885	FKBP2_HUMAN	Peptidyl-prolyl cis-trans isomerase FKBP2	0.000459697	0.000581212	0.000852087	0.000455097	0.000580612	0.000585741	0.0001612	27.5207	0.000674154	0.000495676	0.000816433	0.000609532	0.000492631	0.000533421	0.00102718	0.000251124	0.000416357	0.000564195	0.000386579	0.000304613	0.000678174	0.000492046	0.000632611	0.000761812	0.00033466	0.000384777	0.000554147	0.000345519	0.000584595	0.000326412	0.000427284	0.000594139	0.000612013	0.000328266	0.000559694	0.000596337	0.000492094	0.000600872	0.000841279	0.00146276	0.00162188	0.000370355	0.000683705	0.000731908	0.00045936	0.000532729
5	P06858	LIPL_HUMAN	Lipoprotein lipase	0.00257009	0.00320904	0.00212819	0.00144981	0.00221654	0.00231473	0.000643721	27.8097	0.00179005	0.000936597	0.00196838	0.00103118	0.000832031	0.000974361	0.00131777	0.00163439	0.00151942	0.00658592	0.000821702	0.000881242	0.00199853	0.00159203	0.00189596	0.000791606	0.00126915	0.000580209	0.00135471	0.0035505	0.00528069	0.000640721	0.00129369	0.00153602	0.0017642	0.00208283	0.00382225	0.0010714	0.0207906	0.00274808	0.00480369	0.00313188	0.00177618	0.00188739	0.00137395	0.00294326	0.000687269	0.00272271
1	Q9BWD1	THIC_HUMAN	Acetyl-CoA acetyltransferase, cytosolic	0.000248945	0.000343214	0.000263837	0.00018772	0.000173114	0.000243366	6.79183e-05	27.9079	5.29881e-05	6.19435e-06	1.11935e-05	0.000101659	4.59061e-05	6.19878e-05	0.000123839	1.82373e-05	4.66114e-05	0.000336559	3.91191e-05	9.28656e-05	0.000126503	3.82682e-05	0.000104991	3.10115e-05	3.75025e-05	3.03784e-05	0.000133387	5.41194e-05	1.47151e-05	1.02206e-05	1.14403e-05	2.41434e-05	3.29754e-05	1.24766e-05	2.74578e-05	5.42971e-05	6.68076e-05	4.27661e-05	8.24482e-05	0.000145836	2.14342e-05	6.07218e-05	2.15027e-05	0.00011119	1.55931e-05	0.000154893
8	P29144	TPP2_HUMAN	Tripeptidyl-peptidase 2	0.00427883	0.00405155	0.00245144	0.00386874	0.00562639	0.00405539	0.00113198	27.9129	0.0019434	0.00309711	0.00356663	0.00188937	0.00325311	0.00406161	0.0047325	0.00226047	0.00323105	0.00286227	0.00316546	0.00253105	0.00186624	0.00139868	0.00264097	0.00272339	0.00173952	0.00243588	0.00226083	0.0038242	0.00895365	0.00233776	0.00149039	0.00176995	0.00205169	0.00220425	0.00476285	0.00251221	0.00298339	0.00390521	0.0034458	0.00449045	0.00325021	0.00191204	0.00476263	0.00333607	0.00193696	0.00361763
3	P61204	ARF3_HUMAN	ADP-ribosylation factor 3	0.00176593	0.00208881	0.00284947	0.00147899	0.00157644	0.00195193	0.000553075	28.3348	0.000411377	0.00133166	0.00145339	0.00141196	0.0015135	0.000706001	0.00303857	0.00166308	0.000364135	0.00276707	0.00169127	0.00132905	0.00278817	0.00222809	0.00150545	0.000562135	0.000659613	0.00130677	0.00106539	0.00258882	0.00412688	0.00128938	0.00168717	0.00141885	0.00200297	0.00170657	0.00184897	0.000969646	0.00196429	0.00150192	0.00181124	0.00307996	0.000924243	0.00121904	0.00057044	0.00156018	0.000249166	0.00470599
1	P80723	BASP1_HUMAN	Brain acid soluble protein 1	7.2847e-05	0.000105211	5.68785e-05	6.24102e-05	5.73081e-05	7.0931e-05	2.02143e-05	28.4986	1.07182e-05	1.89367e-05	2.39607e-05	9.17562e-06	3.71228e-05	8.88757e-05	0.000170802	2.48823e-05	4.5544e-05	0.000272111	3.17215e-05	9.38467e-05	4.13599e-05	8.69003e-05	4.29274e-05	5.9549e-05	2.16795e-05	1.21004e-05	6.82756e-05	7.72437e-05	9.31897e-05	1.00075e-05	7.22995e-06	2.80973e-05	9.71291e-05	5.90816e-05	3.2959e-05	4.17736e-05	4.74142e-05	0.000170957	3.81786e-05	0.000165788	9.6225e-05	1.33376e-05	1.565e-05	0.000183662	1.77004e-05	0.000122072
2	Q99426	TBCB_HUMAN	Tubulin-folding cofactor B	0.000393286	0.00079309	0.000522961	0.000718997	0.00082683	0.000651033	0.000186105	28.5861	0.000206684	0.000307875	0.000929328	0.000451173	0.000238331	0.000545738	0.000494518	0.000276622	0.000261065	0.000687554	0.00041686	0.00020339	0.000550684	0.000864834	0.000577156	0.000328323	0.00060448	0.000356256	0.000538591	0.000413213	0.000957733	0.000268642	0.000315049	0.000365077	0.000215311	0.000175405	0.000795114	0.000380667	0.000609981	0.000422758	0.000556572	0.000708055	0.000414814	0.000259175	0.000507556	0.00015762	0.000263894	0.000764151
2	P18085	ARF4_HUMAN	ADP-ribosylation factor 4	0.00100607	0.0013824	0.00172813	0.000801173	0.00145341	0.00127424	0.000369299	28.9819	0.00064486	0.000277883	0.00103663	0.000745389	0.000443915	0.000782309	0.00134097	0.00107217	0.000788054	0.00183849	0.00124608	0.00093424	0.000147795	0.000676796	0.00104365	0.000451721	0.000422245	0.000276069	0.000785229	0.000967677	0.00157901	0.000260648	0.000366891	0.000598071	0.000597884	0.000166117	0.00161757	0.000739911	0.00148372	0.00101783	0.000998405	0.00152897	0.000456119	0.00060234	0.000586657	0.000562037	0.000174259	0.000899528
2	Q02790	FKBP4_HUMAN	Peptidyl-prolyl cis-trans isomerase FKBP4	0.00301967	0.00304569	0.00578787	0.00379429	0.00356853	0.00384321	0.0011373	29.5924	0.00201677	0.00151684	0.00226123	0.0029884	0.00172285	0.0029573	0.00149823	0.00192517	0.00175369	0.00426537	0.00232452	0.00172347	0.00744769	0.00677194	0.00339642	0.00198787	0.00271428	0.00144039	0.0027889	0.00578715	0.00158411	0.00104588	0.00177714	0.00186035	0.00297089	0.00248802	0.00374853	0.00229052	0.00223502	0.0027811	0.00205795	0.00512647	0.00329987	0.000889899	0.000509697	0.003629	0.0008229	0.0017838
3	P62701	RS4X_HUMAN	40S ribosomal protein S4, X isoform	0.00116143	0.000917617	0.000785256	0.00158081	0.00152052	0.00119313	0.000353818	29.6547	0.000617004	0.000360413	0.000669376	0.000328902	0.000419608	0.000848079	0.00039264	0.00109549	0.000275763	0.00216998	0.0002689	0.000701642	0.000779708	0.000575582	0.00123776	0.00050026	0.000232485	0.000855293	0.000344247	0.00050735	0.00250564	0.000463413	0.000884285	0.000538812	0.000602805	0.000280887	0.000834341	0.000308655	0.000767266	0.00100129	0.000713918	0.00189475	0.000698248	0.000459568	0.00125279	0.00132203	0.000238381	0.00138632
2	O43242	PSMD3_HUMAN	26S proteasome non-ATPase regulatory subunit 3	0.000894954	0.00122735	0.000580844	0.000654583	0.000872576	0.000846061	0.000252723	29.8705	0.000264141	0.000328274	0.000599638	0.000369169	0.00041571	0.000473888	0.000581593	0.000401314	0.000309554	0.000627321	0.000440955	0.000791281	0.000405525	0.000309666	0.000178413	0.000390595	0.000389692	0.000336728	0.000450347	0.000427893	0.00195607	0.000698684	0.000540487	0.000478169	0.000479982	0.000458301	0.000897987	0.000620879	0.000989867	0.000476967	0.00137066	0.00176462	0.00117379	0.000599298	0.000405171	0.00134719	0.000411064	0.00119156
1	P61247	RS3A_HUMAN	40S ribosomal protein S3a	0.000760142	0.000585314	0.00054637	0.000402897	0.00035977	0.000530898	0.000159234	29.9934	0.000416745	0.000290291	2.12466e-05	0.000554959	0.000320233	0.000412614	0.000114351	0.000465943	0.000337961	0.00244545	0.000253781	0.000147543	7.59938e-05	0.000384056	0.00018947	0.000394886	0.000157375	0.000297278	0.000418655	0.000440479	0.000121018	0.00062658	0.000793578	0.000153068	8.80065e-05	0.000379855	0.000376547	0.000240221	7.33866e-05	0.000581303	0.00120964	0.00169832	0.000196602	0.000356411	0.000262416	0.000339424	0.000288161	0.000591319
15	P02788	TRFL_HUMAN	Lactotransferrin	0.0632593	0.0705886	0.0806811	0.0322962	0.0792514	0.0652153	0.0197013	30.2096	0.00423089	0.00768617	0.0126501	0.0191984	0.00847498	0.0152183	0.0331937	0.00503805	0.0132939	0.0617722	0.0102733	0.0188046	0.0338959	0.0217784	0.0340624	0.110074	0.00873781	0.00933782	0.0112859	0.0327367	0.0781083	0.0103978	0.0102638	0.00894938	0.00898605	0.00399897	0.0316848	0.00794442	0.0307286	0.0360113	0.00841826	0.141183	0.0173843	0.0250606	0.0163577	0.065203	0.00257397	0.0513707
1	O00264	PGRC1_HUMAN	Membrane-associated progesterone receptor component 1	0.000105706	0.000130891	7.5936e-05	0.000148324	0.000176477	0.000127467	3.86577e-05	30.3277	5.50186e-05	6.00676e-05	4.72529e-05	5.99202e-05	7.89784e-05	8.81829e-05	8.11934e-05	3.67839e-05	4.83206e-05	0.000237916	4.77851e-05	5.3703e-05	7.82371e-05	6.39073e-05	5.24674e-05	5.00371e-05	1.78631e-05	3.80803e-05	4.50867e-05	5.09303e-05	0.000745853	5.78518e-05	8.10109e-05	4.03967e-05	5.26538e-05	1.35284e-05	1.912e-05	2.61921e-05	8.43631e-05	9.79954e-05	3.4189e-05	0.000237071	4.61835e-05	4.09554e-05	0.000130062	0.000111195	1.22297e-05	0.000462124
5	P26436	ASPX_HUMAN	Acrosomal protein SP-10	0.00312573	0.00384112	0.00537624	0.00610804	0.00708281	0.00510679	0.00162067	31.7356	0.000217797	0.00275113	0.0064405	0.00426588	0.00672344	0.00668064	0.00635396	0.00521875	0.00550373	0.00464554	0.00688308	0.0042332	0.00599575	0.00635274	0.00884003	0.00605156	0.00800424	0.00741187	0.00651609	0.00503453	0.00386046	0.00388913	0.00133367	0.0072852	0.00678035	0.00616195	0.00713868	0.00222665	0.00236304	0.00157254	0.00145642	0.0016358	0.00352307	0.00103739	0.00255168	0.00142216	0.00203889	0.00610619
4	P56192	SYMC_HUMAN	Methionine--tRNA ligase, cytoplasmic	0.00185073	0.00252639	0.00179542	0.00210393	0.00367281	0.00238985	0.000773041	32.3468	0.00105193	0.00132864	0.00249543	0.00182838	0.00148616	0.00155398	0.00406309	0.00173649	0.00155613	0.00216865	0.00170507	0.00121728	0.00190625	0.00142655	0.00238837	0.00185213	0.00160212	0.00055917	0.00125664	0.00192633	0.0048435	0.00130332	0.0010859	0.000965766	0.00115048	0.000934543	0.00158639	0.00395027	0.00233843	0.0010698	0.0025711	0.00296411	0.00319938	0.00109905	0.00144335	0.00339276	0.000582444	0.00240604
8	P04083	ANXA1_HUMAN	Annexin A1	0.00628018	0.00666391	0.00589314	0.00317434	0.00875133	0.00615258	0.00199803	32.4746	0.0021215	0.00108858	0.00253381	0.00173338	0.00241396	0.00297462	0.0025572	0.00147939	0.00387485	0.00559707	0.00327563	0.00138018	0.00593927	0.00326921	0.00436467	0.00297716	0.00195864	0.00174764	0.00465908	0.00356774	0.00483004	0.00112277	0.00171525	0.00216637	0.00170904	0.00161459	0.0021572	0.00291684	0.00340997	0.00507631	0.00241064	0.015516	0.00382065	0.00114954	0.00712745	0.0242549	0.0012363	0.00223994
4	P62241	RS8_HUMAN	40S ribosomal protein S8	0.00133378	0.00248054	0.00231156	0.00110383	0.00178111	0.00180216	0.000597321	33.1447	0.00129674	0.00120172	0.00222706	0.00132065	0.00128345	0.00165617	0.00214819	0.00168067	0.00238449	0.00401695	0.00102706	0.00107742	0.00176715	0.00111822	0.0024688	0.000744648	0.0010169	0.000826747	0.00193093	0.00213124	0.00461643	0.00197042	0.00296993	0.00108533	0.00192468	0.00151258	0.00346771	0.00169656	0.0020688	0.00227983	0.00240038	0.00426245	0.00298779	0.00180438	0.00183126	0.00210795	0.000802363	0.00377687
1	Q9H4G4	GAPR1_HUMAN	Golgi-associated plant pathogenesis-related protein 1	0.000145618	0.000195813	8.20729e-05	0.000145537	0.000215844	0.000156977	5.20675e-05	33.1689	6.46347e-05	0.000108368	0.000159753	2.11581e-05	7.2206e-05	7.85758e-05	0.000359053	2.75703e-05	6.99456e-05	0.000195394	0.00011853	5.14298e-05	0.000158129	0.00012049	0.000396347	0.000108768	0.000146014	1.34843e-05	6.59748e-05	0.000169692	0.000166583	3.57734e-05	5.51241e-05	6.94655e-05	6.75809e-05	0.00016176	5.99548e-05	0.000157518	0.000294429	0.00021569	0.000254053	7.00727e-06	0.000151666	1.84133e-05	0.000163972	8.37782e-05	3.9315e-05	1.28169e-05
6	P05155	IC1_HUMAN	Plasma protease C1 inhibitor	0.00700244	0.00492866	0.00265515	0.00428741	0.00443376	0.00466149	0.00156274	33.5245	0.00154062	0.000899335	0.00155935	0.0033297	0.000851844	0.00249654	0.00415702	0.00134382	0.00220786	0.0087972	0.00273305	0.00373765	0.00590814	0.00189726	0.00333682	0.00497687	0.00379568	0.00219916	0.00296472	0.00244091	0.00452482	0.000731899	0.00495675	0.00152858	0.00314416	0.00156899	0.00264609	0.00323721	0.00721499	0.0102365	0.00204506	0.0108945	0.00800137	0.000885994	0.0241349	0.0170689	0.00648722	0.00472642
2	P05090	APOD_HUMAN	Apolipoprotein D	0.000739616	0.000601463	0.00030808	0.000890319	0.000625193	0.000632934	0.000214598	33.9052	0.00013781	0.000269298	0.000241756	0.00111318	0.000381718	7.76754e-05	0.000439783	0.000284719	0.000648981	0.00093617	0.000176568	0.00044088	0.000927258	0.000705061	0.000950375	0.00095866	0.0005542	0.000616208	0.000513234	0.000573973	0.00112212	0.000152225	0.000522439	0.000555164	0.000250066	0.000400633	0.000816239	0.000382813	0.00105976	0.00143441	0.00111981	0.000244423	0.00141454	7.74531e-05	0.000594198	0.000162585	0.000304155	0.000711718
2	P56537	IF6_HUMAN	Eukaryotic translation initiation factor 6	0.000555194	0.000355089	0.000860674	0.000568408	0.000877344	0.000643342	0.000222747	34.6234	0.000635463	0.000436158	0.000411169	0.000517188	0.000604929	0.000475983	0.00059702	0.000469808	0.000490596	0.00106105	0.000748938	0.000725051	0.000484845	0.000662818	0.000676311	0.000442034	0.000517834	0.000441874	0.000326829	0.000509694	0.000806926	0.000660416	0.00126958	0.000484291	0.000727649	0.000505272	0.00128283	0.000615585	0.00105166	0.000398428	0.000511405	0.000678486	0.00095301	0.000330147	0.000865294	0.000912067	0.000364794	0.000864364
1	Q16610	ECM1_HUMAN	Extracellular matrix protein 1	5.88233e-05	0.00010108	0.000154584	9.71051e-05	0.000146185	0.000111556	3.92106e-05	35.149	5.32855e-05	2.75618e-05	6.01807e-05	8.87604e-05	6.28522e-05	6.62281e-05	0.000170515	4.6324e-05	9.74794e-05	4.97686e-06	4.4582e-05	5.18597e-05	0.000107361	7.57367e-05	9.2277e-05	4.34586e-05	5.41343e-05	7.49921e-05	6.3918e-05	5.9648e-05	5.02636e-05	0.000364176	0.000273904	0.000327686	4.1552e-05	0.000499657	0.00108597	0.000760234	0.00285712	0.00320332	0.00201324	0.00189691	0.00157204	0.00072372	8.33192e-05	0.000573814	0.000230826	0.00179412
1	Q08043	ACTN3_HUMAN	Alpha-actinin-3	1.75863e-05	1.34659e-05	3.41071e-05	2.3128e-05	2.08817e-05	2.18338e-05	7.76659e-06	35.5714	6.61722e-06	3.00525e-05	2.30934e-05	3.64944e-05	2.45275e-05	1.46936e-05	3.91256e-05	3.1499e-05	1.04493e-05	2.23403e-05	1.90608e-05	1.29725e-05	2.0481e-05	3.9972e-05	5.79435e-05	3.54017e-05	1.64481e-05	3.90099e-05	2.12122e-05	1.40895e-05	4.886e-05	1.21129e-05	2.62942e-05	2.53681e-05	4.44383e-05	1.20225e-05	2.23443e-05	5.00568e-05	5.46175e-05	9.27485e-05	1.01762e-05	2.16908e-05	7.3213e-05	1.62462e-05	5.7234e-05	8.9185e-05	2.19968e-05	4.57256e-05
8	P08238	HS90B_HUMAN	Heat shock protein HSP 90-beta	0.0129995	0.0102623	0.0236206	0.0139041	0.0119331	0.0145439	0.0052519	36.1106	0.009916	0.00521968	0.00673788	0.00987855	0.00919901	0.0123571	0.0137226	0.00972761	0.00896118	0.0208853	0.00807443	0.0107814	0.00946096	0.00950694	0.0101522	0.0106409	0.00684868	0.0039055	0.0107686	0.00922205	0.0184422	0.00700528	0.0133079	0.00543039	0.00659746	0.00569658	0.0107081	0.0102	0.0167674	0.0124301	0.0118061	0.0269534	0.0118091	0.00524694	0.00817401	0.0150605	0.00421017	0.0139818
3	Q14409	GLPK3_HUMAN	Glycerol kinase 3	0.00237532	0.00194687	0.00466687	0.00257002	0.00373148	0.00305811	0.00111589	36.4894	0.00198334	0.00221172	0.00261501	0.00107944	0.00206211	0.00297315	0.00390269	0.00236626	0.0027687	0.00199286	0.00206044	0.00120586	0.00354394	0.00310977	0.00284084	0.00305407	0.00221032	0.00265919	0.00318799	0.00158596	0.00179697	0.00302584	0.00248095	0.00194871	0.00148772	0.00188208	0.00309514	0.00284905	0.00281336	0.00303948	0.00220233	0.00477714	0.00310349	0.00201647	0.00181685	0.00222807	0.00205677	0.00370423
2	P60953	CDC42_HUMAN	Cell division control protein 42 homolog	0.00072193	0.00101412	0.00133602	0.000670391	0.00158612	0.00106572	0.000394026	36.9728	0.000380153	0.000483383	0.00101823	0.000719141	0.000353981	0.000318836	0.000269628	0.000427446	0.000598755	0.00150845	0.000713229	0.000535159	0.00128631	0.00135139	0.00131326	0.00119213	0.00123618	0.000749818	0.000564901	0.000924709	0.000840691	0.000205437	0.000144203	0.000426021	0.000851929	0.000517855	0.000587402	0.000817178	0.000941954	0.00123071	0.000750902	0.00178958	0.00168493	0.000154761	0.000526312	0.00125493	0.000265832	0.000782174
2	A0AVT1	UBA6_HUMAN	Ubiquitin-like modifier-activating enzyme 6	0.00148552	0.00157333	0.00297535	0.00353086	0.00220733	0.00235448	0.000888298	37.728	0.000449127	0.000430977	0.00177625	0.00212773	0.000328478	0.00323095	0.0011918	0.000563891	0.000538722	0.00306336	0.00062272	0.00177769	0.00118	0.000643368	0.00112457	0.000800077	0.000430797	0.000671948	0.000667806	0.000884392	0.000418158	0.000529224	0.000702836	0.000324518	0.000553371	0.00037049	0.000509969	0.000339542	0.000644486	0.000899175	0.00137082	0.00290452	0.00265503	0.000304606	0.000715103	0.000747159	0.000465007	0.00119076
2	Q9H173	SIL1_HUMAN	Nucleotide exchange factor SIL1	0.000473998	0.00147707	0.00156824	0.00121028	0.00168822	0.00128356	0.000485541	37.8276	0.00075189	0.000259224	0.00118518	0.000327869	0.000296306	0.000913907	0.00095767	0.00041536	0.000158535	0.0015619	0.000212952	0.000354219	0.000679824	0.00210497	0.000692644	0.000703878	0.00121007	0.0016269	0.000130029	0.00090706	0.000722628	0.000590895	0.000950787	0.000472378	0.00102905	0.00114519	0.00161342	0.000662238	0.00187941	0.00250959	0.000843469	0.00208573	0.00140781	0.00094092	0.000518342	0.000781609	0.000159152	0.00215256
2	P30711	GSTT1_HUMAN	Glutathione S-transferase theta-1	0.00157581	0.000788865	0.000942275	0.00124546	0.00205815	0.00132211	0.000510053	38.5787	0.000559271	0.00109409	0.00225749	0.00133088	0.00122469	0.000152677	0.000726396	0.00121162	0.00128811	0.000990141	0.00114394	0.00146769	0.00166522	0.00196868	0.00143654	0.0014083	0.000351997	0.00141863	0.0013321	0.00017859	0.000536967	0.000114238	0.00146109	0.000857523	0.00155341	0.000181885	0.00177072	0.00131854	0.000569914	0.0013431	0.000992833	0.00143573	0.00144006	0.000364018	0.000622963	0.000945001	0.000628571	0.000576349
4	P12830	CADH1_HUMAN	Cadherin-1	0.0011231	0.000577499	0.00132014	0.00173529	0.00185076	0.00132136	0.000510939	38.6677	0.00024272	0.000473253	0.000834955	0.000444695	0.000470454	0.000934729	0.00123342	0.00111914	0.000971646	0.00114701	0.000655192	0.00100961	0.000967426	0.00147666	0.00311763	0.00113987	0.00143781	0.00106315	0.00135795	0.000615554	0.000590933	0.00034602	0.000695051	0.000372939	0.000749648	0.000678156	0.0015646	0.000699395	0.00223057	0.000818571	0.0014994	0.00149219	0.000715611	0.000616071	0.000713993	0.00144212	0.000541197	0.00120966
1	Q13155	AIMP2_HUMAN	Aminoacyl tRNA synthase complex-interacting multifunctional protein 2	1.75134e-05	7.13396e-06	1.31814e-05	2.40235e-05	1.88328e-05	1.6137e-05	6.34724e-06	39.3334	2.27647e-05	1.9072e-05	1.11877e-05	9.34848e-06	2.0755e-05	2.09084e-05	3.21494e-05	1.43585e-05	1.52195e-05	1.68673e-05	1.13873e-05	7.63717e-06	2.19589e-05	3.25845e-05	9.54191e-05	6.47534e-05	3.51028e-05	2.39106e-05	2.87009e-05	1.94337e-05	4.7539e-05	0.000385987	0.00035521	0.000308712	0.000352022	0.000170963	0.000536898	0.000293341	0.000455162	0.000333892	0.000669767	0.00116183	0.000520381	0.000347489	9.63628e-05	0.0007686	0.000174346	0.00068676
4	Q96FW1	OTUB1_HUMAN	Ubiquitin thioesterase OTUB1	0.00174239	0.00199355	0.00287769	0.00422371	0.00428863	0.00302519	0.00120045	39.6818	0.00108388	0.000506622	0.00123459	0.0011132	0.000993636	0.00419848	0.0125854	0.000684915	0.00688256	0.002893	0.000458794	0.0010649	0.00108193	0.00136222	0.00137818	0.00043408	0.000795173	0.000326941	0.00122315	0.000472235	0.00345889	0.000804562	0.00144255	0.00079612	0.000730142	0.000449939	0.0018739	0.000619936	0.0125619	0.00738153	0.00203998	0.0016253	0.00257635	0.000432739	0.000459021	0.00212394	0.000338101	0.0154372
1	Q5T4S7	UBR4_HUMAN	E3 ubiquitin-protein ligase UBR4	6.38953e-05	9.44613e-05	2.34483e-05	7.05026e-05	6.96061e-05	6.43827e-05	2.57163e-05	39.9429	4.66287e-05	5.00701e-05	6.38478e-05	3.03196e-05	5.35246e-05	6.19942e-05	2.54639e-05	1.15554e-05	2.39478e-05	9.23191e-05	1.80158e-05	4.34058e-05	2.31195e-05	4.58889e-05	1.7843e-05	3.81357e-05	1.13709e-05	8.07105e-06	4.05284e-05	1.40786e-05	2.66018e-05	2.67999e-05	2.83117e-05	1.67491e-05	3.41388e-05	3.44648e-05	1.54793e-05	3.46704e-05	4.95658e-05	2.27346e-05	4.54944e-05	6.4185e-05	3.24901e-05	2.53724e-05	0	5.95798e-05	1.75978e-05	3.61385e-05
4	P30085	KCY_HUMAN	UMP-CMP kinase	0.00119513	0.00142874	0.00181614	0.000706832	0.000738302	0.00117703	0.000470561	39.9788	0.000475241	0.000696677	0.00076408	0.000487361	0.000445192	0.00094218	0.00148283	0.000343214	0.00119381	0.0013665	0.000484487	0.000251005	0.00122052	0.000652838	0.0011189	0.000530254	0.000653085	0.000918038	0.000940517	0.000566615	0.00111987	0.000279095	0.00215854	0.00042087	0.00102552	0.000532237	0.000682122	0.000864329	0.00131683	0.000854542	0.00133694	0.00110055	0.017715	0.000301736	0.000760288	0.00144596	0.000291458	0.00142659
2	Q9BRA2	TXD17_HUMAN	Thioredoxin domain-containing protein 17	0.000622422	0.00171109	0.000771477	0.00119133	0.0015337	0.001166	0.000470131	40.3199	0.000705867	0.000220939	0.000715685	0.000518458	0.000334325	0.000405396	0.000242395	0.000344655	0.000448148	0.00146623	0.000203682	0.000363812	0.000522852	0.000471262	0.000792044	0.000500934	0.000339999	0.000955023	0.000746498	0.000556442	0.000225064	0.000609388	0.0010684	0.000772558	0.000648867	0.000240187	0.000728917	0.000246838	0.0011426	0.000241335	0.000160118	0.00107275	0.000359068	0.000579267	0.00151912	0.00192999	0.00040709	0.000206618
1	P35268	RL22_HUMAN	60S ribosomal protein L22	0.00052301	0.00061147	0.000709294	0.000157949	0.000651965	0.000530737	0.000219162	41.2938	0.000378241	0.00015394	0.000168778	7.01559e-05	0.000266342	0.000100523	0.000155939	0.000368031	0.000297812	0.000154548	0.000195074	0.000455987	0.000375342	0.000108831	0.000348038	0.000268492	0.000183501	0.000116136	0.000285269	0.000360489	0.000343592	0.000370395	0.000736076	0.000272495	0.000256545	0.000114416	0.000620664	0.000104871	0.000768588	0.000534026	0.000279796	0.00106504	0.000239856	0.000327012	0.00024673	0.000664374	6.13555e-05	0.000458341
2	P11279	LAMP1_HUMAN	Lysosome-associated membrane glycoprotein 1	0.000465481	0.000345801	0.000738237	0.000690306	0.000265638	0.000501093	0.000207883	41.486	0.000431527	0.000442827	0.000396381	0.000655742	0.000502465	0.000178643	0.000195553	0.000233065	0.00116416	0.000632081	0.000570402	0.000162979	0.000355778	0.000181926	0.000664804	0.000127149	0.000835971	0.000148662	0.000274056	0.00019132	9.02124e-05	0.000303801	0.000503541	0.000560659	0.000878978	0.000913996	0.00109887	0.000947914	0.00117467	0.00210899	0.000692003	0.000326564	0.00166517	0.000519414	0.00068561	0.00110484	0.000272252	0.00215443
2	P13473	LAMP2_HUMAN	Lysosome-associated membrane glycoprotein 2	0.000486005	0.000805974	0.000713463	0.000195511	0.000571555	0.000554502	0.000235777	42.5206	0.000207159	0.000247878	0.000550266	0.00026155	0.000172231	0.000207044	0.000317559	0.000210877	0.000335751	0.000426988	9.05878e-05	0.000190467	0.00065321	0.000207821	0.00156964	0.00046716	0.000152693	0.000137326	0.000362188	0.000248069	0.000559135	6.13505e-05	6.28738e-05	0.000434835	0.00012804	0.000572647	0.000294283	0.000350575	0.000449835	0.000856192	0.0001787	0.00146178	0.000820882	7.65923e-05	0.000335967	0.00104444	0.000104685	0.000506948
4	Q13576	IQGA2_HUMAN	Ras GTPase-activating-like protein IQGAP2	0.00151221	0.00145194	0.0033162	0.0014916	0.00158653	0.0018717	0.000808981	43.2218	0.00140911	0.00122757	0.00292733	0.000914736	0.00122785	0.00178351	0.00164686	0.00102068	0.00140537	0.00293677	0.00103876	0.00122198	0.00263509	0.00212652	0.00148198	0.00215359	0.00132218	0.0024824	0.00119369	0.0031201	0.0025515	0.000759645	0.00100313	0.00101128	0.00151147	0.00102726	0.00237775	0.00101598	0.00158501	0.00192338	0.00185995	0.00181308	0.00466345	0.00098711	0.00167755	0.00179978	0.000779439	0.00205936
1	P34096	RNAS4_HUMAN	Ribonuclease 4	0.000387618	0.000591267	0.000134392	0.00047825	0.00059566	0.000437438	0.000190186	43.4772	0.000100495	7.27986e-05	0.000185248	0.000172468	9.11037e-05	0.000215119	0.000752619	8.07078e-05	0.000226728	0.000477775	0.000123607	9.04412e-05	9.64729e-05	0.000219429	0.000287374	0.000221457	0.000246157	0.000260601	6.44233e-05	0.000173723	0.000274447	6.29808e-05	0.000103571	0.000242077	0.000260388	0.000112041	0.00012957	0.000254754	0.000747487	0.000551139	0.0002822	0.00054276	0.000407085	0.00017457	0.000228511	0.000493519	4.55114e-05	0.000223292
1	Q96QK1	VPS35_HUMAN	Vacuolar protein sorting-associated protein 35	0.000159779	0.000160056	0.000169516	0.000174216	3.00522e-05	0.000138724	6.10652e-05	44.0191	2.56298e-05	2.40304e-05	3.77929e-05	6.19861e-05	4.72139e-05	6.33123e-05	1.76484e-05	6.19382e-05	7.72118e-05	0.000184578	1.84887e-05	1.07638e-05	4.33498e-05	6.38337e-05	4.34452e-05	1.39107e-05	3.73014e-05	2.53906e-05	3.90797e-05	5.12404e-05	0.000162283	4.21872e-05	2.6128e-05	1.15506e-05	1.27958e-05	2.87555e-05	0.000106354	3.67399e-05	0.000102658	0.000114058	9.52436e-05	1.09774e-05	2.33679e-05	1.44274e-05	7.91114e-05	0.000235028	1.6012e-05	5.1502e-05
2	P09417	DHPR_HUMAN	Dihydropteridine reductase	0.000189047	0.000498492	0.000830663	0.000466965	0.000652232	0.00052748	0.000237972	45.1148	0.000111239	0.000158913	0.000173042	0.000465089	0.000120172	0.000240543	0.000335574	0.000228845	0.0003979	0.000704606	0.000125412	0.000216461	0.000416979	0.000254691	0.000189246	0.000232757	0.000169944	0.000312554	0.00038116	6.06907e-05	0.000561959	9.84558e-05	0.00028419	0.000188726	0.000300062	0.00022808	0.000288473	0.000124931	0.000793655	0.00015631	0.000193488	0.000293803	0.000567068	9.82661e-05	0.00030715	0.00125277	0.000315783	0.000552456
5	P18124	RL7_HUMAN	60S ribosomal protein L7	0.00227607	0.00162178	0.00343426	0.00152681	0.00424211	0.00262021	0.00118364	45.1737	0.00138207	0.00278772	0.00232336	0.00216019	0.000550794	0.00194382	0.0089202	0.0031081	0.00121586	0.00499961	0.000591268	0.00102283	0.00161626	0.00473643	0.00286529	0.00234704	0.0020946	0.00212505	0.00121289	0.00288735	0.00452992	0.00203154	0.00163281	0.00149735	0.00103846	0.00237373	0.00234999	0.00200645	0.00184457	0.00199261	0.00276438	0.00451641	0.00710926	0.00187119	0.00123891	0.00408861	0.000630474	0.00595115
6	O00468	AGRIN_HUMAN	Agrin	0.00118202	0.00328762	0.00132346	0.00163301	0.00183258	0.00185174	0.000842252	45.4845	0.00202321	0.00146486	0.0012242	0.00068219	0.000610707	0.00125284	0.005591	0.00144747	0.00166036	0.00264252	0.00221201	0.00166013	0.00431923	0.00419856	0.00360154	0.00194487	0.00248332	0.00108039	0.00101461	0.00322575	0.00550424	0.00053579	0.00182774	0.000816271	0.00169437	0.00258761	0.00201621	0.0024631	0.0024966	0.00163776	0.00296272	0.000849601	0.00396888	0.00124355	0.00230187	0.00123375	0.00054025	0.00447049
3	P61916	NPC2_HUMAN	NPC intracellular cholesterol transporter 2	0.00194469	0.00197977	0.00155617	0.00185275	0.00414617	0.00229591	0.00104766	45.6316	0.000239056	0.000251392	0.000655712	0.000397863	0.000527839	0.00171308	0.0011206	0.000631687	0.00121544	0.00431585	0.000799489	0.000761715	0.00188556	0.00219924	0.00223926	0.00153007	0.000877602	0.00264114	0.00201133	0.00236831	0.00520429	0.000333622	0.000256041	0.000814623	0.000773713	0.00180296	0.00152778	0.0010526	0.00230644	0.00153781	0.000820465	0.00120068	0.00113043	0.000296645	0.000697286	0.000569084	0.000144456	0.00288057
3	P22234	PUR6_HUMAN	Multifunctional protein ADE2	0.00158584	0.00250031	0.00235504	0.00154661	0.000525153	0.00170259	0.000788412	46.3066	0.00089238	0.000430888	0.000416411	0.00155581	0.00157706	0.00180245	0.00148254	0.00145477	0.00126552	0.00220114	0.00106977	0.000862233	0.00168276	0.00152399	0.00177203	0.00169431	0.00133695	0.00120904	0.00178914	0.00145047	0.00317461	0.00221635	0.00244773	0.000813392	0.00209629	0.00144531	0.00215275	0.00205535	0.00287547	0.0022718	0.00297732	0.00290149	0.00219553	0.00137375	0.00106517	0.00218741	0.000561095	0.00405375
2	Q13838	DX39B_HUMAN	Spliceosome RNA helicase DDX39B	0.00093986	0.00107906	0.000297928	0.000456288	0.000961147	0.000746857	0.000346229	46.3581	0.000462311	0.000121989	0.000571526	0.000238537	0.000219249	0.000141881	0.00157818	0.000195553	0.00045396	0.00100191	0.000510705	0.000471116	0.000493348	0.000712398	0.000897307	0.000446541	0.000531939	0.000419254	0.000584311	0.00060963	0.00118019	0.000278986	0.000380794	0.000225372	0.000538227	0.000254806	0.00166839	0.000438785	0.00046364	0.000512865	0.00312624	0.00124508	0.000928315	0.000571659	0.000973219	0.000377107	0.000183017	0.00179951
1	P28161	GSTM2_HUMAN	Glutathione S-transferase Mu 2	4.60131e-05	0.000254794	0.00027247	0.000317695	0.000224325	0.00022306	0.000104584	46.8863	0.000277253	0.000262007	0.000376882	3.03974e-05	0.000203488	2.04794e-05	0.000428209	3.9959e-05	5.03554e-05	0.000194865	9.98358e-05	0.000283105	5.76532e-05	6.63186e-05	0.000212099	4.46418e-05	8.43764e-05	0.00011216	5.73963e-05	7.23208e-05	0.000722741	4.88159e-05	0.000188581	4.28773e-05	0.000286697	8.45469e-05	0.000307332	0.000317387	0.000115991	0.000282531	0.000336747	6.02155e-05	0.000543511	6.06919e-05	0.000364377	0.000325217	4.55581e-05	0.000166237
1	Q96T17	MA7D2_HUMAN	MAP7 domain-containing protein 2	0.000274567	0.000758616	0.000401121	0.000251881	0.00057284	0.000451805	0.000213737	47.3073	0.00640656	0.000199407	0.00380227	0.000156699	0.000441691	8.98575e-05	0.000166775	0.0206247	0.00632078	4.11494e-05	0.0113625	0.000128771	0.00304539	0.0509372	0.0324515	0.0188812	0.000108507	0.00289824	0.0105724	0.00375495	0.00247797	0.000118507	0.0139022	0.000101237	0.0311838	0.00733131	0.00269577	0.00660703	0.000619442	0.000546807	0.00149312	0.000191537	0.00311069	0.000407015	0.0358984	0.000120312	0.000179419	0.000855737
3	P01034	CYTC_HUMAN	Cystatin-C	0.000693906	0.00179465	0.00241816	0.00166377	0.000859198	0.00148594	0.000709943	47.7775	0.000851873	0.000844571	0.000475038	0.000284688	0.000578896	0.000922617	0.00159863	0.000441556	0.000768765	0.0195764	0.00147419	0.00135314	0.00470592	0.00124247	0.00147569	0.00048687	0.00141476	0.00172271	0.00243144	0.00425921	0.000761249	0.000380488	0.000546308	0.000814497	0.00089536	0.000662781	0.00223796	0.00239893	0.0261227	0.0156297	0.00283491	0.00489412	0.00284771	0.000989837	0.00272278	0.00364604	0.000996189	0.0042563
1	Q8TC99	FNDC8_HUMAN	Fibronectin type III domain-containing protein 8	0.000314437	4.18491e-05	0.000305394	0.000343021	0.000355799	0.0002721	0.000130338	47.9007	5.23583e-05	0.000136716	0.000242381	0.000189952	0.000269437	0.000389566	0.000407304	0.000292607	0.000296716	0.000292113	0.000492234	0.000280234	0.000433073	0.000443552	0.000318584	0.000211697	0.000368298	0.00046591	0.000292867	0.000300661	0.000231909	0.000397107	0.00012489	0.000374943	4.40047e-05	0.000340038	0.000343752	0.000123822	0.000150378	0.0001553	0.000266456	4.05196e-05	0.000306826	2.18297e-05	0.000110612	7.15072e-05	0.000246226	0.000312604
1	Q9Y287	ITM2B_HUMAN	Integral membrane protein 2B	0.000241147	0.000601824	0.000370435	0.000150592	0.000379665	0.000348733	0.000170527	48.899	7.09434e-05	0.00010622	7.43583e-05	5.24651e-05	3.02197e-05	2.94192e-05	0.000171873	0.000112913	0.000146761	0.000615853	6.78471e-05	9.8282e-05	0.000167962	8.44402e-05	0.000118425	8.58154e-05	9.80911e-05	8.65161e-05	2.3175e-05	7.60601e-05	0.000184559	7.07958e-05	3.23856e-05	5.88041e-05	7.6507e-05	4.40691e-05	0.000210962	9.92815e-05	0.000520073	0.000187698	0.000225273	0.000335037	0.00018914	0.00011511	0.000120673	0.000291339	1.816e-05	0.00020947
2	P29508	SPB3_HUMAN	Serpin B3	0.000263257	9.1793e-05	0.000161014	0.000352133	0.000389519	0.000251544	0.000125508	49.895	0.000575784	0.000490748	6.39988e-05	8.34978e-05	0.00053956	0.000324093	0.000165403	0.000856524	0.000802616	5.0324e-05	0.000328927	0.000505074	0.000214979	0.000194465	0.000415635	0.000181149	0.000175466	0.000626052	4.39432e-05	0.0001397	0.00024732	5.85105e-05	0.000109204	6.46131e-05	0.000129463	0.000798517	0.000382252	0.00140703	0.000130568	0.000961258	0.000222306	0.000136781	0.000353875	0.000269753	0.00138212	0.000308968	3.69756e-05	0.00058465
1	P16615	AT2A2_HUMAN	Sarcoplasmic/endoplasmic reticulum calcium ATPase 2	6.38133e-05	0.000483905	0.00052206	0.000375775	0.000563128	0.000401736	0.000201335	50.1161	0.000371791	0.000193116	0.000362388	0.00034867	0.000202974	0.000392514	0.000464574	0.00031199	0.000235247	0.000541405	0.00031064	0.000634786	0.000369944	0.000130812	0.00109396	0.000816628	0.000316986	0.000195148	0.000452353	0.000412563	0.000394965	0.000276845	0.000318853	0.000299874	5.35415e-05	0.000231776	0.000618687	0.000317292	0.000534757	0.000581426	0.00085177	0.000646161	0.000984683	0.000372931	0.000649413	0.000542104	0.000380474	0.00053796
2	P61026	RAB10_HUMAN	Ras-related protein Rab-10	0.000652959	0.000149385	0.00110673	0.000982608	0.000737798	0.000725896	0.000370392	51.0255	0.000603516	0.00053771	0.000761766	0.000413998	0.000200175	0.000399049	0.00135387	0.00070887	0.000748841	0.000119734	0.0006552	0.000639338	0.0003496	0.000993629	0.00183531	0.000640791	0.000857702	0.000504626	0.000639556	0.000243223	0.000906389	0.000384741	0.000513996	0.000441038	0.00120994	0.000454803	0.00112068	0.000960054	0.00132375	0.000642879	0.000905773	0.00148378	0.000378218	0.000642732	0.000982392	0.00465599	0.000417397	0.0010116
2	Q15506	SP17_HUMAN	Sperm surface protein Sp17	0.00282408	0.00320968	0.00110385	0.000809227	0.00268842	0.00212705	0.00109049	51.2677	0.0011294	0.00126624	0.00105223	0.000919517	0.000948321	0.00105124	0.00205269	0.000902494	0.00197712	0.000869572	0.000829424	0.00215152	0.0012466	0.000725829	0.00129973	0.00131173	0.00190852	0.00212812	0.00147056	0.00156203	0.00248465	0.00379911	0.00192561	0.00279901	0.00177009	0.00157358	0.00293752	0.00138044	0.00229532	0.00184874	0.00231415	0.00279834	0.00221418	0.00135339	0.00267981	0.00496379	0.00269383	0.00258496
2	Q07020	RL18_HUMAN	60S ribosomal protein L18	0.000863596	0.00192848	0.000486234	0.00210773	0.00226487	0.00153018	0.000800959	52.344	0.000488376	0.000215674	0.00115895	0.000664298	0.000922013	0.000481629	0.00197843	0.000930543	0.000819988	0.00202071	0.000650956	0.000427482	0.000366143	0.000703915	0.000592797	0.000217507	0.000408512	0.000376889	0.000978986	0.00109354	0.00402685	0.000885253	0.00137664	0.000326621	0.00102958	0.000270349	0.00065275	0.00129236	0.000250447	0.000806247	0.000942043	0.00166842	0.000643511	0.000789984	0.000306265	0.00412661	0.00129872	0.00114993
2	P61981	1433G_HUMAN	14-3-3 protein gamma	0.00133025	0.00106117	0.00114504	0.00132122	7.55819e-05	0.000986654	0.00052218	52.9243	0.000708073	0.000236001	0.000523395	0.000485484	0.000704287	0.000531392	0.000927152	0.000567225	0.00119624	0.00164014	0.000563197	0.000627924	0.000951094	0.00109397	0.00240688	0.000483527	0.000390566	0.000545549	0.000765223	0.00071147	0.00080278	0.000409117	0.000617659	0.00044298	0.000599363	0.000305527	0.000759924	0.000283176	0.00154095	0.000952227	0.00022463	0.00105854	0.000915338	0.00041358	0.00103369	0.0015363	0.000329287	0.000589081
1	P14174	MIF_HUMAN	Macrophage migration inhibitory factor	0.000827315	0.000695003	0.00217229	0.00240263	0.00273092	0.00176563	0.000939362	53.2026	0.00133215	0.000636202	0.00136345	0.00112917	0.00100402	0.00123913	0.00278863	0.000762447	0.00138292	0.00217691	0.000938315	0.0013627	0.00116827	0.00267625	0.00188663	0.00061253	0.0012937	0.000942446	0.0013946	0.000973201	0.000104198	0.000962094	0.00114756	0.000615039	0.000915092	0.000688867	0.00217755	0.000257102	0.00265631	0.00289202	0.00186804	0.000960609	0.00161488	0.000789257	0.000861283	0.00672747	0.000270055	0.00184127
2	P39023	RL3_HUMAN	60S ribosomal protein L3	0.000469509	0.000898736	0.00182107	0.000652018	0.00102272	0.000972811	0.000520516	53.5064	0.000503048	0.000193728	0.000511377	0.000780723	0.000349679	0.000531429	0.000560095	0.001321	0.000212059	0.00136803	0.000274763	0.000611622	0.000291963	0.000344802	0.000547655	0.00118881	0.000385493	0.000284693	0.00151955	0.000509145	0.000836187	0.000334787	0.000799118	0.000185001	0.000422957	0.000257294	0.000807038	0.000295546	0.000470911	0.000530794	0.00230442	0.000961593	0.000728669	0.000388887	0.000466045	0.00078996	0.000229687	0.000635438
3	P51159	RB27A_HUMAN	Ras-related protein Rab-27A	0.00126053	0.00412749	0.0023198	0.00150749	0.00145605	0.00213427	0.00118571	55.5555	0.000921298	0.000389483	0.000943323	0.000429772	0.000426873	0.000527457	0.000427108	0.000200233	0.000806351	0.00283519	0.000625007	0.00130825	0.000978464	0.000549272	0.00182367	0.000614245	0.000388741	0.000741594	0.000689292	0.000430512	0.00139876	0.000170575	0.000409273	0.000521439	0.0010041	0.000555126	0.000478511	0.00100535	0.00591185	0.00145286	0.000903387	0.00430951	0.00219709	0.000302104	0.00152578	0.00417418	0.000273548	0.000890157
2	P68133	ACTS_HUMAN	Actin, alpha skeletal muscle	0.00161592	0.00192849	0.00034835	0.00103626	0.000776169	0.00114104	0.000636014	55.7399	0.000791335	0.000242788	0.000432283	0.000191133	0.00059078	0.000635953	0.0017059	0.000534479	0.000856787	0.000750629	0.000374294	0.000361667	0.00116482	0.00115879	0.00072057	0.000356268	0.000402724	0.000291566	0.000737829	0.000237727	0.00247638	0.000414751	0.000909637	0.000587858	0.000676566	0.000763349	0.00216112	0.000515482	0.00167016	0.00167103	0.000949577	0.00776806	0.00165516	0.000814711	0.000915776	0.00933207	0.000351053	0.00180982
1	P02750	A2GL_HUMAN	Leucine-rich alpha-2-glycoprotein	0.000655073	0.000550968	0.00087832	4.98721e-05	0.000551932	0.000537233	0.000303378	56.4704	0.000283449	8.65446e-05	5.35491e-05	0.000507446	0.00015471	0.000500685	0.00016661	4.39626e-05	0.000256012	0.00102754	0.000262265	0.000524041	0.00105253	0.00046976	0.000400155	0.000672953	0.000251405	0.000279694	0.000231333	0.000338984	0.000353053	4.88589e-05	0.00047684	0.000210311	0.000161892	0.000206268	7.44702e-05	0.00015712	0.00130042	0.00193879	5.77282e-05	0.00135257	0.000334977	0.000264821	0.00114338	0.00249089	0.000662191	0.000149457
1	Q15181	IPYR_HUMAN	Inorganic pyrophosphatase	2.12437e-05	0.000333474	0.000321615	0.000259247	0.000179127	0.000222941	0.000128329	57.562	2.85439e-05	7.14899e-05	4.94214e-05	8.44551e-05	2.6257e-05	0.00011642	0.00017615	0.000140707	7.81655e-05	0.000343446	8.83506e-05	7.47967e-05	0.000136149	0.000294029	6.19097e-05	9.23517e-05	7.97858e-05	3.366e-05	4.22456e-05	2.58133e-05	7.82592e-05	3.32846e-05	0.000185983	3.79105e-05	8.51502e-05	3.22987e-05	0.000182751	4.86174e-05	0.000202304	0.000182454	0.000370506	5.13057e-05	0.000169912	2.35883e-05	0.00011954	0.000190112	7.98254e-05	0.000222559
1	Q6UW15	REG3G_HUMAN	Regenerating islet-derived protein 3-gamma	5.70691e-05	0.000608179	0.000787262	0.000378303	0.000706152	0.000507393	0.000294722	58.0856	0.000387556	0.00108164	0.0007762	0.000245011	0.000168586	0.000541057	0.000551448	0.000374702	0.000870817	0.00125255	0.000650555	0.000139324	0.000341543	0.000169519	0.00040342	0.000253717	0.000241491	7.68856e-05	0.000298824	7.40351e-05	0.00105773	0.000395225	0.000272026	8.89519e-05	0.00289402	0.000679275	0.00335411	0.000361723	0.000164236	0.00317952	0.000613632	7.2834e-05	0.000342319	0.000560272	0.00423331	0.00402737	6.3169e-05	0.00227582
1	P62753	RS6_HUMAN	40S ribosomal protein S6	0.00592023	0.00551531	0.00679614	0.00108055	0.00210159	0.00428276	0.00252632	58.9881	0.000433789	0.000789822	0.00202599	0.000310396	0.000346091	0.00048092	0.00248038	0.000975459	0.00275638	0.00139987	0.00273052	0.00338093	0.004537	0.00180105	0.00272607	0.00747999	0.000537536	0.00265878	0.00143288	0.00366199	0.00229153	0.000622755	0.000702391	0.00183532	0.00119967	0.000222025	0.00344641	0.000747161	0.00179227	0.00583052	0.000509025	0.00145828	0.00054726	0.000214165	0.00626818	0.00090862	0.00181127	0.00266364
1	Q08257	QOR_HUMAN	Quinone oxidoreductase	0.000433554	0.000432814	6.48196e-05	0.000479334	0.000168216	0.000315748	0.000186463	59.0545	0.0001064	4.31122e-05	6.47287e-05	2.49346e-05	7.99514e-05	0.000120486	0.000383722	1.9209e-05	0.000122267	0.000363833	5.12961e-05	0.000287794	5.20215e-05	0.000482721	0.000201127	7.39863e-05	0.000182997	7.59548e-05	0.000362083	3.9791e-05	0.000690284	0.000168604	0.000165343	0.000219668	0.000108693	0.000386025	9.60694e-05	0.000276328	0.000427186	0.000388561	0.000165402	0.000287813	0.000226802	3.65343e-05	0.000188999	0.000318438	0.000213209	0.000291347
1	P31939	PUR9_HUMAN	Bifunctional purine biosynthesis protein ATIC	0.000369248	0.000439938	0.000260514	0.000201859	3.88678e-05	0.000262085	0.000155379	59.2858	3.82473e-05	0.000145397	0.000167291	3.02816e-05	0.000125299	3.86023e-05	0.000223405	0.000102059	9.43673e-05	1.48852e-05	0.000183495	8.28356e-05	0.000180645	0.000230312	0.000295606	1.23221e-05	8.87379e-05	3.86644e-05	7.94369e-05	0.000134976	0.000584105	0.000206376	0.000127219	0.000138052	0.000229129	0.0001436	0.000196727	6.38631e-05	0.000260983	0.000281501	0.000418998	0.000509818	0.000216917	0.000212824	0.000180141	0.000249117	9.11064e-05	7.22873e-05
2	Q9Y3B3	TMED7_HUMAN	Transmembrane emp24 domain-containing protein 7	0.00195574	0.0027125	0.00264046	0.000804841	0.000389456	0.0017006	0.00105993	62.3272	0.00121959	0.000929708	0.00176813	0.00142069	0.00129773	0.00133299	0.00185985	0.00141177	0.000632352	0.00235935	0.00113227	0.0822885	0.00136918	0.0017657	0.0011646	0.001091	0.000553594	0.000656832	0.00119855	0.000717681	0.00611668	0.00108081	0.00131351	0.000748822	0.000903819	0.00145051	0.00141345	0.00198954	0.0026156	0.00130727	0.00273904	0.00323605	0.00163146	0.0013696	0.000770357	0.00281707	0.00063415	0.00234393
1	O00629	IMA3_HUMAN	Importin subunit alpha-3	0.000582856	3.83408e-05	0.000426274	0.000242944	0.000340661	0.000326215	0.000203648	62.4276	0.000164859	0.000205478	0.000261595	0.000331699	0.000261713	0.000308453	0.000323481	0.000156901	9.93528e-05	0.000436025	0.000154427	0.000318618	0.000254171	0.00014578	0.000409538	0.000158087	0.000328623	0.000302164	0.000323807	0.000402967	0.000428651	0.000387331	0.00047342	0.000581258	0.00065586	0.000262926	0.000734148	0.000753212	0.000599239	0.000124824	8.74698e-05	0.000616958	0.000162401	4.68194e-05	6.60955e-05	0.000228425	0.000332854	0.000135324
1	P61513	RL37A_HUMAN	60S ribosomal protein L37a	1.08936e-05	2.07014e-05	5.11778e-05	2.08827e-05	1.84934e-05	2.44298e-05	1.54952e-05	63.4275	0.000179635	0.000126543	8.56076e-05	1.33183e-05	9.27659e-05	2.34357e-05	0.00059292	1.68657e-05	0.000278362	2.52253e-05	0.000117678	3.63277e-05	1.71987e-05	0.000169844	0.000188759	0.000116509	5.63726e-05	8.33846e-05	1.81497e-05	4.67352e-05	4.40254e-06	2.19566e-05	1.28068e-05	2.37665e-05	6.65497e-05	7.82027e-05	3.13869e-05	0.000338975	0.000101029	0.000268642	7.56239e-05	6.99202e-06	0.000201545	1.52151e-05	0.000120894	4.71901e-05	5.13465e-05	1.46567e-05
2	P30153	2AAA_HUMAN	Serine/threonine-protein phosphatase 2A 65 kDa regulatory subunit A alpha isoform	0.000147964	7.56691e-05	0.00014512	0.000225241	0.000414373	0.000201673	0.000130151	64.5353	0.000157312	0.000207166	6.07813e-05	6.53782e-05	0.00040243	4.16146e-05	0.000544032	0.000451772	0.000593923	0.000856532	0.00015466	0.000265359	7.08822e-05	0.000702465	0.000209726	0.000209514	0.000296152	0.000237661	0.000250017	0.000178583	0.00107248	0.00035145	0.000284825	0.000161085	0.000737259	5.08378e-05	0.00101317	0.000660754	0.00142787	0.000651928	0.000214661	0.000791667	0.000694577	0.000381037	0.00060104	0.000665002	0.000192457	0.000540048
2	Q7L1Q6	BZW1_HUMAN	Basic leucine zipper and W2 domain-containing protein 1	0.000111058	0.000599376	0.00176715	0.00140606	0.00171621	0.00111997	0.000732309	65.3865	0.00038883	0.000205205	0.000604514	0.000732713	2.59463e-05	0.000938205	0.000640762	0.00041462	0.000309971	0.00122104	0.000630659	0.000799978	0.00197082	0.000837827	0.000402054	0.00110549	0.000472615	0.000621204	0.000628724	0.000689078	0.00111112	5.62357e-05	0.000281797	0.00037562	0.000540423	0.000411503	0.000379133	0.000619752	0.00180997	0.00022451	0.000821593	0.000296376	0.00255313	0.000278167	0.00126779	0.00243068	8.02351e-05	0.00141095
1	P07602	SAP_HUMAN	Prosaposin	8.99074e-06	3.95333e-05	0.000127882	8.9702e-05	9.56625e-05	7.23542e-05	4.74862e-05	65.6302	7.63239e-06	3.32409e-05	0.000116749	4.77539e-05	5.1004e-06	1.85459e-05	5.09417e-05	7.37438e-05	3.39432e-05	1.67142e-05	7.98484e-05	6.9369e-05	0.000217486	0.000199627	2.53749e-05	9.90757e-05	0.00010312	6.1708e-05	8.2721e-05	2.18713e-05	3.88102e-05	4.35996e-05	3.02564e-05	6.10347e-05	2.20443e-05	3.34342e-05	9.68216e-05	2.75127e-05	1.6723e-05	0.000109856	0.000364061	0.000854601	0.000156721	1.45601e-05	0.00021349	2.74271e-05	1.68844e-05	0.000397013
1	Q13451	FKBP5_HUMAN	Peptidyl-prolyl cis-trans isomerase FKBP5	0.000183019	0.000319116	0.000102776	3.1987e-05	0.000303276	0.000188035	0.000124607	66.2683	7.82311e-05	9.44018e-05	8.02254e-05	5.19271e-05	3.84506e-05	9.9883e-05	0.000233072	7.83875e-05	0.000214038	0.000415899	5.44683e-05	1.71006e-05	0.000288977	0.000205609	0.000796591	5.75183e-05	8.48111e-05	8.94369e-05	3.87913e-05	3.59252e-05	0.000103427	2.36526e-05	5.32674e-05	6.24485e-05	0.000109394	0.000112112	0.000306718	0.000138788	5.2403e-05	0.000169851	0.000203472	7.08265e-05	0.000407844	4.82987e-05	0.000140926	0.000249476	7.85838e-05	0.000158624
2	P61018	RAB4B_HUMAN	Ras-related protein Rab-4B	0.00114045	0.00101931	0.0013017	0.00403611	0.00185351	0.00187022	0.00125212	66.9504	0.00441356	0.00244495	0.00269187	0.0011063	0.0026427	0.00150408	0.00545393	0.000536947	0.00258946	0.000696332	0.00194246	0.00112065	0.00281509	0.000974132	0.00839587	0.00309446	0.0026116	0.000988674	0.00286919	0.00282702	0.00279027	0.000552984	0.00469997	0.00171304	0.00166649	0.00162942	0.00377179	0.000454167	0.00394991	0.00583948	0.00436325	0.0012196	0.00876293	0.00153699	0.00361592	0.00406078	0.001152	0.00328284
2	Q08431	MFGM_HUMAN	Lactadherin	0.000576436	0.000625897	5.7555e-05	0.000166521	0.000455822	0.000376446	0.000252132	66.9769	0.000155035	0.00127207	0.000135152	5.59583e-05	4.00509e-05	0.000544344	0.000180186	0.000966903	0.00130812	0.000157964	0.00130012	0.000163007	0.0020165	0.00020616	0.000216633	0.000719728	0.0010437	0.00020685	0.000666252	0.00115513	0.00115766	0.000213963	6.62617e-05	0.0010597	0.000241067	0.000655705	0.001801	0.000309131	0.00105343	0.00115341	0.00229433	0.000421649	0.000177288	0.000710921	0.000314485	0.000782205	0.000156948	0.00104238
3	Q8WYR4	RSPH1_HUMAN	Radial spoke head 1 homolog	0.0010086	0.00706989	0.0152575	0.0137778	0.00551267	0.00852529	0.00592888	69.5446	0.0022599	0.0075179	0.0181049	0.00755377	0.0167492	0.00648155	0.0149872	0.0195187	0.0285963	0.007204	0.000818069	0.0009398	0.0213297	0.0510316	0.054805	0.0241622	0.0272	0.0171076	0.0234619	0.0199534	0.00863035	0.00137466	0.00213576	0.0191588	0.0354571	0.0221677	0.03177	0.0248684	0.00138596	0.0142906	0.0171593	0.00215425	0.034137	0.00562776	0.0196508	0.00221589	0.00122055	0.00999695
1	A1A519	F170A_HUMAN	Protein FAM170A	0.000152282	3.64266e-05	0.00014179	0.000135844	0.00034748	0.000162764	0.000113309	69.6152	0.000455836	0.000132636	0.000103371	4.28798e-05	0.000121256	8.53195e-05	0.000115601	7.86756e-05	5.65596e-05	6.08812e-05	9.83386e-05	0.000253372	0.000104068	6.06606e-05	0.000418534	0.000135092	0.000124521	9.36648e-05	7.62926e-05	0.00021883	0.000122018	0.00060392	0.000450186	8.92001e-05	0.000348601	0.000125057	0.000104834	0.000228354	0.000128463	0.00039416	4.26624e-05	0.000142662	0.000182289	5.28946e-05	0.000143748	0.00118092	5.16816e-05	0.000957556
1	O43324	MCA3_HUMAN	Eukaryotic translation elongation factor 1 epsilon-1	0.00150837	0.00206811	0.000502189	0.000341669	0.000476712	0.000979411	0.000766849	78.297	0.00026766	0.000380533	0.000572907	0.000495874	0.000422746	0.000467981	0.00115391	0.000336899	0.000560634	0.001882	0.000403855	0.000253967	0.00106679	0.000441292	0.000807412	0.0018137	0.000429863	0.000378772	0.000688232	0.000911954	0.000788543	0.000169027	0.000114553	0.000354893	0.000502334	0.000197406	0.000461098	0.000564006	0.00113594	0.000238953	0.000644801	0.000786311	0.00137304	0.000397627	0.00180015	0.000500614	0.000688996	0.000302562
1	Q5JX71	F209A_HUMAN	Protein FAM209A	0.000832028	0.00126262	0.000231107	0.000880478	0.00275742	0.00119273	0.000949404	79.5991	0.000202872	0.000317663	0.000335116	0.00177684	0.00054286	0.000987814	0.0112191	0.000990176	0.00109971	0.00397947	0.000925949	0.00183383	0.00015183	0.00123988	0.00326731	0.00275992	0.00762008	0.0020736	0.00351583	0.000512118	0.00257534	0.000948259	0.000192103	0.00175446	0.00192242	0.00116328	0.00210923	0.00105108	0.000419796	0.00145818	0.000375967	0.000879652	0.000671643	7.42465e-05	0.00281702	0.0010328	0.000818855	0.00116385
3	Q9BR76	COR1B_HUMAN	Coronin-1B	0.0012609	0.00155877	0.00145155	0.00110763	0.00503617	0.002083	0.00165996	79.691	0.000434504	0.00311403	0.000381218	0.00112423	0.00036748	0.000993599	0.0015066	0.000732766	0.00915114	0.00146668	0.000630591	0.000733883	0.00051363	0.000579737	0.00152282	0.000334408	0.00057615	0.000650322	0.00749037	0.000299109	0.00198866	0.000226354	0.000531748	0.00045664	0.000730921	0.000300293	0.00635161	0.00366293	0.00237299	0.00172068	0.00140058	0.00112061	0.00125548	0.000585542	0.00224959	0.00144377	0.000441456	0.0011524
1	O14949	QCR8_HUMAN	Cytochrome b-c1 complex subunit 8	7.89196e-05	0.000505334	0.000297682	6.53803e-05	0.000167861	0.000223036	0.000182985	82.0428	0.00018995	0.000178755	0.000413238	0.000230598	8.85382e-05	0.000222635	0.000263325	0.000134184	0.000151395	0.000276981	7.18982e-05	0.000164831	0.000201935	2.64766e-05	0.00106294	0.00019708	0.000644672	0.000176054	0.000134442	3.16352e-05	0.000154348	0.000536876	0.000401961	0.000534429	9.73221e-05	0.000513558	0.000144419	0.000215156	0.000459529	0.000532777	0.000741107	0.000468411	0.000383341	0.000454685	0.0003414	0.000732596	0.000542374	0.000104579
1	O15230	LAMA5_HUMAN	Laminin subunit alpha-5	0.00023633	6.3794e-05	5.96652e-05	2.08203e-05	0.000197834	0.000115689	9.50448e-05	82.1555	9.8247e-05	5.9983e-05	0.000201193	0.000116693	0.000107215	0.000233088	0.000288431	0.000178679	0.000186344	0.000164802	7.41058e-05	8.85726e-05	0.000254075	0.000106731	0.000115098	7.07767e-05	0.000129556	0.000191057	7.66994e-05	0.000196141	0.000157148	8.53696e-05	0.000237307	0.000153422	0.000100796	0.000144857	0.000165667	0.000537636	0.000154598	0.000701044	0.000320211	0.000172692	0.000225547	3.59822e-05	0.000124741	0.000508122	0.000126587	7.32843e-05
1	Q9BWH2	FUND2_HUMAN	FUN14 domain-containing protein 2	2.19958e-05	7.23092e-05	0.000298528	0.000529374	0.000553144	0.00029507	0.000247843	83.9946	0.000523454	0.000438235	0.000700457	0.000714366	0.000601429	0.000828707	0.00121927	0.000607023	0.000596849	0.000306563	0.000725533	0.000248671	0.000705487	0.000648494	0.00100612	0.000332369	0.000669898	0.000734707	0.000548031	0.000838593	9.84545e-05	7.40469e-05	0.000892051	0.000672025	0.000934203	0.00065446	0.000880513	0.000746879	0.000893929	0.000574728	3.23351e-05	5.45523e-05	0.000307551	6.33487e-05	0.000448613	0.000135684	9.87398e-05	0.000177638
1	Q9H1E5	TMX4_HUMAN	Thioredoxin-related transmembrane protein 4	0.000686751	0.000851913	2.28931e-05	1.02181e-05	0.000667842	0.000447924	0.000400265	89.36	0.000383717	5.44792e-05	2.71859e-05	3.38062e-05	4.60966e-05	1.4144e-05	3.2585e-05	9.93039e-06	3.0084e-05	0.000493222	2.16748e-05	2.64944e-05	3.38049e-05	2.25086e-05	2.53849e-05	2.71989e-05	2.06699e-05	0.000470836	0.000200241	0.000489976	0.000700407	0.000435737	0.000592607	0.000400161	0.000338121	0.000485376	0.000641508	0.000375529	0.000690919	0.00066454	0.000958373	0.000794009	0.000104412	0.00052013	0.000291339	5.40688e-05	0.000468637	5.02469e-05
1	Q68G75	LEMD1_HUMAN	LEM domain-containing protein 1	0.000278248	5.22717e-05	4.17681e-05	6.725e-05	7.94062e-05	0.000103789	9.85726e-05	94.9742	0.000309641	0.000199362	0.000314691	8.83298e-05	0.000136054	0.000361746	0.000348523	0.000153034	0.000135855	0.000263162	0.000232789	0.000138366	0.000357704	0.000347275	9.66991e-05	0.000141893	0.000350724	0.000105439	9.54683e-05	0.000151399	0.000301558	0.000301444	5.60449e-05	0.000385045	0.000284564	0.000241408	0.000105519	5.55157e-05	0.00011812	0.0003115	8.52641e-05	0.000165952	0.000419606	0.000179307	0.000193724	0.000244557	4.6548e-05	0.000298606
1	P80303	NUCB2_HUMAN	Nucleobindin-2	0.000850958	0.000977809	8.0563e-05	6.24371e-05	0.000147413	0.000423836	0.000451158	106.446	4.64375e-05	0.00010264	3.5362e-05	4.56064e-05	4.07347e-05	5.64249e-05	4.99557e-05	1.91391e-05	4.63225e-05	0.000114235	0.000102629	0.000125156	8.53667e-05	9.30249e-05	3.38039e-05	9.59023e-05	0.000106783	9.73985e-05	6.02383e-05	0.000121076	0.000652848	0.000318065	0.000516274	0.000501374	5.01342e-05	0.000766453	0.000918142	0.000482797	0.00228312	0.0015786	0.000937668	0.00151031	0.00114005	0.000664382	0.000110416	0.0013443	0.000357843	0.000994349
1	P68366	TBA4A_HUMAN	Tubulin alpha-4A chain	0.000849282	0.000670046	0.0057909	0.000740296	0.00136021	0.00188215	0.00220174	116.98	0.000870144	0.000791355	0.00144199	0.000586731	0.000544022	0.000617805	0.00122652	0.000438786	0.000538438	0.00060759	0.000747978	0.000932817	0.00753708	0.000974156	0.000841731	0.000621154	0.000981239	0.000804139	0.00058755	0.00537886	0.00121629	0.00109405	0.00101519	0.000823616	0.000959077	0.000927653	0.001396	0.000675929	0.000841048	0.00106766	0.00108727	0.000758346	0.0013178	0.000738905	0.000239406	0.00179159	0.000545948	0.000499872
2	Q6P656	CF161_HUMAN	Cilia- and flagella-associated protein 161	0.000488294	0.000464571	0.000317343	0.00019414	0.00285379	0.000863628	0.00111887	129.555	0.000363916	0.000496316	0.00068951	0.000422573	0.000541652	0.000615555	0.001083	0.000522903	0.000393587	0.000545091	0.000625743	0.000636939	0.000466214	0.00112961	0.000931093	0.000345952	0.000654129	0.000878511	0.000553634	0.0014834	0.000309938	0.000358273	0.000458295	0.000759031	0.00119164	0.000541026	0.000699694	0.00090773	0.000458858	0.000389421	0.00170705	0.000634966	0.00103797	0.000154973	0.000489795	0.000733407	0.0002345	0.00200946
1	O75964	ATP5L_HUMAN	ATP synthase subunit g, mitochondrial	0.00574318	6.81288e-05	0.0221392	0.000966746	0.00115256	0.00601397	0.00928114	154.326	1.71027e-05	0.0199266	0.0489955	4.75322e-05	0.000273845	0.00174728	0.00178658	0.00139809	0.001441	8.42925e-05	0.00140445	0.00732358	0.000139525	0.0239225	0.000382833	0.00109431	0.00121528	0.00133297	0.00131669	0.000507706	0.000926842	0.00476786	0.00118977	0.000654432	0.0453814	0.00103161	0.0020117	0.00017301	0.000918272	0.000688332	0.00130148	0.0013391	0.0338161	0.00478832	0.00108212	0.00104355	0.000677536	0.00204401
1	Q9Y3E0	GOT1B_HUMAN	Vesicle transport protein GOT1B	2.09408e-05	0.000262714	1.34673e-05	1.85729e-05	1.29529e-05	6.57297e-05	0.00011017	167.61	1.27203e-05	8.66056e-06	2.29077e-05	8.73161e-06	7.48349e-06	1.40473e-05	2.6224e-05	1.62647e-05	7.68581e-06	2.06556e-05	1.25087e-05	1.55844e-05	4.22838e-06	1.51039e-05	0	2.53134e-05	1.11181e-05	2.45058e-05	1.21668e-05	1.07419e-05	1.12052e-05	0.000260988	1.96862e-05	0.00020397	0.00010972	8.208e-06	3.03923e-05	0.000110233	0.000374092	0.000247082	0.000528276	0.000746135	3.1453e-05	0.000189174	3.57458e-05	0.000369354	0.000259829	0.000165302
1	P31150	GDIA_HUMAN	Rab GDP dissociation inhibitor alpha	0.000127855	0.000203099	0.00270564	0.00011339	0.000125547	0.000655106	0.00114683	175.06	0.000187307	0.00148558	0.000191651	0.00126695	0.000153936	0.000117955	0.000621897	0.000141143	0.000119108	2.228e-05	0.000157495	0.000319515	0.00229972	0.000556313	0.000266409	0.000221976	0.00358158	0.00306739	0.000277997	0.000412774	0.000383603	0.000512314	5.73998e-05	0.000106554	0.000245359	0.000157555	0.000300538	0.000265938	0.000316437	0.000361579	0.000240855	0.000106661	0.000143997	0.000207515	0.000642609	0.000547972	0.000136346	0.00162475
6	P10809	CH60_HUMAN	60 kDa heat shock protein, mitochondrial	0.00580251	0.007595	0.00603998	0.00587673	0.00634468	0.00633178	0.000736248	11.6278	0.00306588	0.00396913	0.00387516	0.00280578	0.00347708	0.00454013	0.00525537	0.0038508	0.00394976	0.00633663	0.00431289	0.00550108	0.00391676	0.00415028	0.00630404	0.00329807	0.00573551	0.00524811	0.00396182	0.00474228	0.0093259	0.00679558	0.00456511	0.00356784	0.0051698	0.00453396	0.00633799	0.00474186	0.00637244	0.00689787	0.00389809	0.00602419	0.0079654	0.00520891	0.00380836	0.00758725	0.00725429	0.00997697
1	Q6SA08	TSSK4_HUMAN	Testis-specific serine/threonine-protein kinase 4	0.00299224	0.00288014	0.0058209	0.00334552	0.00415562	0.00383888	0.00121533	31.6585	0.00453087	0.00505406	0.00572152	0.0016844	0.00291203	0.00529741	0.0165608	0.00340701	0.00644224	0.00122383	0.00629249	0.00777283	0.00766466	0.00995964	0.000413676	0.00508789	0.00570216	0.00611933	0.00424452	0.00648019	0.000693846	0.000607527	0.00301789	0.00425449	0.00742707	0.00476653	0.00635253	0.00741922	0.00496651	0.00530058	0.00653134	0.00185235	0.0128952	0.000160233	0.00497911	0.00361404	0.000394388	0.0105343
4	Q9H1X1	RSPH9_HUMAN	Radial spoke head protein 9 homolog	0.00356395	0.00443069	0.00882343	0.00441446	0.00384612	0.00501573	0.00216091	43.0826	0.00479797	0.000798607	0.00555724	0.00265983	0.00377543	0.00421414	0.0038391	0.00253378	0.00462231	0.00522098	0.00480092	0.00430934	0.0118523	0.0023951	0.00421421	0.00228725	0.00332644	0.00256705	0.00242893	0.00181144	0.00642874	0.0037426	0.00552648	0.00511377	0.00476894	0.00268123	0.00755051	0.00599415	0.00351532	0.00634575	0.00946265	0.00521321	0.00331665	0.00356052	0.00236926	0.00909138	0.00318971	0.00359321
1	Q9H0R4	HDHD2_HUMAN	Haloacid dehalogenase-like hydrolase domain-containing protein 2	0.00052109	0.000585259	0.000711983	0.00053203	0.000752095	0.000620491	0.000105638	17.0249	0.000270963	0.000359564	0.000585414	0.000385907	0.000419905	0.000409093	0.000666084	0.000276778	0.000421048	0.000598792	0.000387483	5.20581e-05	0.000427444	0.000208619	8.96264e-05	0.00044918	0.000439111	0.000399093	0.000146308	0.000423882	0.000876882	0.000303618	1.33556e-05	0.000292058	0.000761567	5.03034e-05	0.000486283	0.000557542	0.00048706	4.08282e-05	0.000363396	0.000664409	0.000689012	0.000289552	0.000227068	0.00068221	0.000198974	0.000622878
4	P01011	AACT_HUMAN	Alpha-1-antichymotrypsin	0.00246501	0.00307417	0.00370912	0.00354361	0.00360333	0.00327905	0.000515934	15.7343	0.000352285	0.000748702	0.00275664	0.00245866	0.00196474	0.00312814	0.00317723	0.00241031	0.00478696	0.00460392	0.00342163	0.00194563	0.00285662	0.00235788	0.00177915	0.00664401	0.00354573	0.00288691	0.00279701	0.00860827	0.0040278	0.000348686	0.000923829	0.00257421	0.00540985	0.000565682	0.0046243	0.00306017	0.00538874	0.00628242	0.00170776	0.00486155	0.00741383	0.000318017	0.00432681	0.00799399	0.00087863	0.00249389
6	P23381	SYWC_HUMAN	Tryptophan--tRNA ligase, cytoplasmic	0.00276753	0.00290045	0.00367276	0.00316221	0.00335681	0.00317195	0.000361368	11.3926	0.00177032	0.00216706	0.00333192	0.00172216	0.00303176	0.00202864	0.00279112	0.00182909	0.00204051	0.00220821	0.00229374	0.00280866	0.00214965	0.00392102	0.002997	0.00236224	0.00231961	0.00211655	0.00243639	0.00153424	0.00584236	0.00355082	0.00147133	0.00175498	0.00295494	0.00222517	0.00358141	0.00112821	0.00339546	0.00270715	0.00389682	0.00814226	0.00397537	0.00177634	0.00497638	0.00435245	0.00309431	0.00732179
6	P45974	UBP5_HUMAN	Ubiquitin carboxyl-terminal hydrolase 5	0.00233966	0.00366095	0.00310471	0.00325119	0.00384595	0.00324049	0.000585964	18.0825	0.00225762	0.0019964	0.00191019	0.00279462	0.00168637	0.00249672	0.00220701	0.00234004	0.00156625	0.00326883	0.00131286	0.0012032	0.00306891	0.00461534	0.00183642	0.00144348	0.00113689	0.00202727	0.00180979	0.00280998	0.00264572	0.00126673	0.00136955	0.00227467	0.00233908	0.00115427	0.002378	0.0035056	0.00196662	0.00220782	0.00346364	0.00429158	0.00494437	0.00117322	0.00307571	0.00148065	0.001258	0.00157105
4	P62277	RS13_HUMAN	40S ribosomal protein S13	0.00135856	0.0013915	0.00143172	0.000992973	0.00174804	0.00138456	0.000268518	19.3938	0.000703339	0.000722583	0.00049058	0.000722204	0.000595615	0.000841009	0.000848926	0.000980371	0.000555096	0.00161013	0.000476234	0.000522353	0.000923392	0.000940091	0.000917086	0.000437371	0.000376772	0.000484545	0.000670024	0.000882689	0.00116386	0.000565834	0.0012032	0.000566467	0.000683062	0.000408702	0.000706298	0.000780013	0.000808256	0.000745961	0.000972606	0.0019288	0.00145175	0.00057634	0.000836713	0.00120217	0.000425566	0.00126177
1	P61803	DAD1_HUMAN	Dolichyl-diphosphooligosaccharide--protein glycosyltransferase subunit DAD1	0.000191747	0.000245327	0.000498161	0.000271032	9.02752e-05	0.000259308	0.000150433	58.0131	0.000551083	0.000138373	0.000467464	0.000437855	0.000293424	0.000784842	0.000551852	0.000464915	0.000152839	0.000182428	0.000479336	0.000884895	0.00033777	0.00125643	0.00114953	0.00031844	0.000110148	0.000350961	0.000541893	0.000222547	0.000228284	0.000289595	0.000578512	0.000602702	0.00111586	0.000275384	0.000510421	0.0012211	0.000457995	0.000684166	0.000304098	0.00105893	0.000140102	4.42606e-05	0.000375988	0.000188333	8.18173e-05	0.000230201
7	Q9NTM9	CUTC_HUMAN	Copper homeostasis protein cutC homolog	0.00393356	0.0058349	0.00451765	0.00511014	0.00570931	0.00502111	0.000803122	15.9949	0.00446547	0.00365102	0.00490512	0.00207829	0.00521058	0.00526792	0.00564701	0.00429079	0.00534399	0.00614612	0.00318937	0.00468983	0.00424138	0.0083444	0.00940837	0.00410277	0.00530959	0.00395196	0.00492275	0.00427563	0.00548776	0.00407493	0.00334752	0.00405976	0.00673069	0.00405129	0.00682714	0.0057555	0.00680767	0.00581937	0.00509018	0.00589789	0.010356	0.00293807	0.00379922	0.00575917	0.00292886	0.00908499
2	O14645	IDLC_HUMAN	Axonemal dynein light intermediate polypeptide 1	0.0011497	0.00105282	0.00125128	0.00116215	0.00133624	0.00119044	0.000107653	9.04317	0.00129476	0.00108652	0.00149651	0.00107634	0.000771757	0.00143365	0.00165246	0.00133075	0.00124355	0.00111875	0.00138713	0.00165956	0.00140261	0.00126634	0.00248847	0.00101595	0.00194068	0.00180561	0.00139986	0.00182337	0.00132844	0.00151593	0.00158365	0.00149942	0.00160912	0.00107377	0.00198362	0.0010152	0.00168994	0.00175296	0.00171945	0.00115686	0.00229547	0.00116898	0.00153279	0.00163047	0.00081494	0.00124444
1	Q13421	MSLN_HUMAN	Mesothelin	0.000315902	0.000407556	0.0004894	0.000366722	0.000147868	0.00034549	0.00012742	36.8809	2.0064e-05	0.000136868	0.00020744	8.41699e-05	3.46062e-05	0.000141915	0.000497845	0.000133168	0.000230093	8.19935e-05	3.11352e-05	1.13037e-05	0.000160329	4.77376e-05	0.000635441	0.000110405	0.000320946	0.000117244	2.74726e-05	0.000243673	2.71287e-05	3.55751e-05	7.61855e-05	0.000244183	0.000347868	1.10433e-05	8.28126e-05	0.000225251	0.000779816	7.50097e-05	9.82185e-05	0.000153074	0.000122548	6.27452e-05	0.000205112	3.95415e-05	2.3479e-05	2.73805e-05
1	P62873	GBB1_HUMAN	Guanine nucleotide-binding protein G(I)/G(S)/G(T) subunit beta-1	0.000396755	0.00127779	0.000203276	0.00123635	9.05013e-05	0.000640935	0.000573204	89.4325	0.000267504	0.000523185	0.000561389	0.00010189	0.000220031	0.000225347	0.00140343	0.000392701	0.0003127	0.00171931	0.000209001	0.000197227	0.000270256	0.00081515	0.000705392	0.00035381	0.000523568	0.000742424	0.000467709	0.000260117	0.000579145	8.42934e-05	9.62655e-05	0.000547952	0.000274025	0.000122463	0.000387722	0.000395761	0.00136443	0.00159171	0.000457825	0.00171577	0.00117665	0.000206157	0.000394137	0.00231752	0.00012732	0.000925779
1	Q9H892	TTC12_HUMAN	Tetratricopeptide repeat protein 12	6.02721e-06	0.000286536	2.80738e-05	7.58367e-06	9.93443e-06	6.76309e-05	0.000122692	181.414	2.13354e-05	6.39025e-06	1.56165e-05	4.49052e-05	1.94807e-05	8.62138e-06	6.78615e-05	2.21706e-05	1.95059e-05	3.30373e-06	2.2859e-05	0.000513753	7.34349e-06	1.08525e-05	2.80069e-05	1.66106e-05	4.32644e-05	8.07296e-06	1.20083e-05	6.0111e-05	0.000319594	0.000368151	2.00464e-05	0.000670793	4.87072e-05	2.20436e-05	0.000191963	1.91825e-05	6.25327e-05	2.13851e-05	1.34037e-05	0.000572642	2.33643e-05	0.000359129	4.80464e-05	6.35016e-05	0.000278015	0.000597102
1	Q86VQ3	TXND2_HUMAN	Thioredoxin domain-containing protein 2	5.74915e-06	1.08519e-05	3.63597e-05	3.36297e-05	1.79683e-05	2.09118e-05	1.36029e-05	65.049	9.00467e-05	8.14662e-06	8.88887e-05	7.64169e-05	0.000122002	2.6163e-05	9.62408e-05	4.84251e-05	4.08775e-05	1.20028e-05	4.06331e-05	1.72133e-05	2.06247e-05	2.26393e-05	7.18325e-05	6.66297e-05	2.06893e-05	4.20425e-05	3.40687e-05	3.00918e-05	1.22558e-05	2.16861e-06	6.08487e-05	2.08582e-05	9.44607e-05	1.90852e-05	4.95403e-05	0.000131934	1.047e-05	5.38492e-05	1.0989e-05	6.42273e-05	5.40327e-05	4.03711e-06	5.82589e-05	1.50136e-05	1.40444e-05	0.000324016
1	O14520	AQP7_HUMAN	Aquaporin-7	0.000535239	0.000754841	0.000682496	0.000550577	0.00064533	0.000633697	9.19178e-05	14.505	0.000689685	0.000269332	0.000583758	0.000507853	0.000565601	0.000402988	0.000778727	0.000433587	0.000392577	0.00051199	0.000575333	0.00077574	0.00112446	0.000597323	0.000693081	0.00037949	0.000745903	0.00101247	0.000267671	0.000633473	1.82815e-05	0.000733229	0.000595824	0.000689493	0.000845349	0.000618016	0.000778518	5.18474e-05	0.000346613	0.000376824	0.00100101	0.000509983	0.00100888	0.000520655	0.000124708	0.000830141	0.000561027	0.0006942
3	Q9H4A4	AMPB_HUMAN	Aminopeptidase B	0.00176945	0.00197575	0.00253145	0.00134026	0.00163993	0.00185137	0.000444585	24.0138	0.000651265	0.000453662	0.000396077	0.000699438	0.000399502	0.00130344	0.00136236	0.000422862	0.000376983	0.00224168	0.000220549	0.000525413	0.000133799	0.00115686	0.000675446	0.000966493	0.000455786	0.00114688	0.00131424	0.000891891	0.00106249	0.000310444	0.000556467	0.000664919	0.00104863	0.00047187	0.000427226	0.00110987	0.00190714	0.000695489	0.000803509	0.00147131	0.00163852	0.000353697	0.000654658	0.00103605	0.000238548	0.00235047
2	Q8WUM4	PDC6I_HUMAN	Programmed cell death 6-interacting protein	5.67262e-05	0.00100593	0.00138083	0.001275	0.00101422	0.000946542	0.000523538	55.3106	0.000363665	0.000331405	0.00045534	0.000307406	0.000303739	0.000544851	0.000604247	0.000319751	0.000263869	0.00140659	0.000252987	0.000229174	0.000232667	0.000118418	0.000478098	0.000580233	0.00030908	0.00031442	0.00040002	0.000312231	0.000518139	0.000195239	0.000271641	0.00024202	0.000367419	0.000109395	0.000313952	0.000289153	0.000562121	0.000674257	0.000535343	0.000619441	0.000506455	0.00015539	0.000369722	0.000695488	9.54628e-05	0.000626759
4	P50502	F10A1_HUMAN	Hsc70-interacting protein	0.000837542	0.00355907	0.00477005	0.000377147	0.00425219	0.0027592	0.00201738	73.1147	0.00244108	0.00228822	0.003095	0.00229223	0.00277216	0.00263653	0.0039847	0.0014231	0.00187971	0.00192521	0.0027137	0.00517625	0.00382924	0.00194679	0.00224867	0.00304786	0.00208671	0.00382877	0.00224269	0.00188905	0.00688045	0.0040574	0.00168575	0.00206269	0.00520055	0.00351536	0.00365125	0.00217095	0.00410629	0.00553714	0.00354706	0.00763896	0.00465122	0.00139353	0.00242864	0.00629964	0.00293398	0.00499151
2	P52907	CAZA1_HUMAN	F-actin-capping protein subunit alpha-1	0.000426212	0.00104513	0.00117978	0.00109791	0.00119035	0.000987875	0.000319638	32.3561	0.000536444	0.0003726	0.000752761	0.000535913	0.000626766	0.000701095	0.000761922	0.000707182	0.000654406	0.00113397	0.000419643	0.000243773	0.000542667	0.000620844	0.00073191	0.000726601	0.000235543	0.000221535	0.000727012	0.00055973	0.00122703	0.000458357	0.00061136	0.000372884	0.000600918	0.000400925	0.000875578	0.000366796	0.000922304	0.00061998	0.000287262	0.0017399	0.000524102	0.000185882	0.000587531	0.00168974	0.000219682	0.00183865
1	Q6PCB0	VWA1_HUMAN	von Willebrand factor A domain-containing protein 1	7.42341e-05	0.000297656	1.64416e-05	2.54447e-05	0.00101292	0.000285338	0.000422474	148.061	2.34896e-05	2.676e-05	6.494e-05	1.76078e-05	9.50129e-05	0.000256613	6.41966e-05	3.78011e-05	7.11811e-05	1.03395e-05	1.91738e-05	0.000112587	0.000114292	5.8495e-05	6.16867e-05	5.52046e-05	0.000152209	1.24577e-05	2.59069e-05	0.00011027	0.000279836	0.000117311	0.000175831	0.000180445	0.000113339	0.000109108	0.000261162	4.3767e-05	0.000924262	0.000897568	0.00027988	0.000625127	0.000408689	0.000224006	0.000944241	0.000387505	0.000222537	0.000193773
1	P68036	UB2L3_HUMAN	Ubiquitin-conjugating enzyme E2 L3	0.000128629	0.000181098	0.0001668	0.000178682	4.72529e-05	0.000140492	5.61999e-05	40.0021	0.000159474	3.95772e-05	5.29078e-05	1.25352e-05	2.25323e-05	4.06977e-05	0.000110785	4.85394e-05	0.000109634	0.000199654	4.06789e-05	9.65312e-05	5.16948e-05	0.000112475	7.57482e-05	5.71895e-05	5.29806e-05	0.000146658	9.48767e-05	7.42184e-05	0.000285345	4.15618e-06	2.84243e-05	6.76932e-05	5.41376e-05	5.41824e-05	5.75559e-05	6.16983e-05	2.04213e-05	0.000103584	0.000474978	0.000168611	0.000764522	3.95431e-05	9.71915e-05	0.00084587	0.000134133	0.000105235
6	Q7Z4W1	DCXR_HUMAN	L-xylulose reductase	0.00907981	0.0113315	0.00975285	0.00777427	0.00788999	0.00916567	0.00146681	16.0033	0.00260959	0.00352385	0.00175871	0.00148326	0.000893222	0.00278753	0.00279016	0.00314689	0.00270116	0.0116883	0.0016975	0.00376654	0.00374107	0.00317551	0.00283427	0.00284304	0.00117488	0.00292909	0.00481082	0.00255414	0.00490892	0.00177376	0.00165412	0.000707363	0.00239746	0.000435715	0.00308969	0.0970597	0.00630673	0.00580924	0.00603188	0.00517721	0.00529785	0.000932602	0.00394176	0.00948158	0.00117729	0.00272262
1	Q7Z3I7	ZN572_HUMAN	Zinc finger protein 572	7.01299e-05	9.50484e-05	0.000158325	0.000147735	0.000111507	0.000116549	3.66069e-05	31.4089	2.55093e-05	2.94097e-05	0.000603388	0.000612338	0.000141732	0.000412432	0.00146174	0.000163863	0.00064291	0.000392462	0.000418506	2.9714e-05	0.000449152	4.81375e-05	0.000218362	0.00184477	7.3088e-05	0.000163206	5.05791e-05	2.50595e-05	2.05116e-05	3.6414e-06	0.000900603	0.000133928	3.05891e-05	4.98162e-05	0.000796263	0.00154838	0.00148979	0.00202301	3.57234e-05	0.000186153	0.000395644	4.99831e-05	0.00125379	0.000383664	0.000255021	0.000139028
3	P35580	MYH10_HUMAN	Myosin-10	0.000467872	0.000355947	0.000301223	0.000423532	0.000287097	0.000367134	7.77888e-05	21.1881	0.000237378	0.000395495	0.000630062	0.000176263	0.000149845	0.000287315	0.00108728	0.000214437	0.000636096	0.000573016	0.00053123	0.000507094	0.00179858	0.00128135	0.00101732	0.000487902	0.000594967	0.000858067	0.000537057	0.000354676	0.00122353	0.000156382	0.000397015	0.000541522	0.000402027	0.000188917	0.000669602	0.00073514	0.00139999	0.000957662	0.000456251	0.00175194	0.000718587	0.000373004	0.00100273	0.000725021	0.000462788	0.000642292
3	Q8WXX0	DYH7_HUMAN	Dynein axonemal heavy chain 7	0.000352535	0.000618201	0.000667992	0.000888545	0.000726661	0.000650787	0.000195319	30.0127	0.000626822	0.000340794	0.00120212	0.000384293	0.000769823	0.000913204	0.000466873	0.000663547	0.000705383	0.000498759	0.000556292	0.000696883	0.000570268	0.00124003	0.000674603	0.00062515	0.000670513	0.000771072	0.000770535	0.000849155	0.0011301	0.000754404	0.000557321	0.000952367	0.000947289	0.00124709	0.00101331	0.000463544	0.00120524	0.00096628	0.000870717	0.000617469	0.000885438	0.000674603	0.00108508	0.000990205	0.000554507	0.000979322
1	O75569	PRKRA_HUMAN	Interferon-inducible double-stranded RNA-dependent protein kinase activator A	0.000398764	0.000436465	0.000486038	0.000523883	0.000564153	0.000481861	6.61838e-05	13.7351	0.000261687	0.000251116	0.000417818	0.000371955	0.000360091	0.000406199	0.000399654	0.000254905	0.00027077	0.00049334	0.000242812	2.57069e-05	0.000124224	0.000230922	0.000359737	5.5322e-05	0.000236958	0.000230845	0.000275148	7.34412e-05	2.8611e-05	0.000329776	0.000484893	0.000244761	0.000299368	0.000259798	0.000607995	0.000301302	0.000368912	0.000348615	0.000562535	0.000593944	9.12114e-05	0.000289765	0.000334677	0.000351401	0.000204047	0.000430599
1	Q96HN2	SAHH3_HUMAN	Adenosylhomocysteinase 3	0.000151735	0.000204967	8.6881e-05	0.000277391	0.000322307	0.000208656	9.45038e-05	45.2916	0.000293722	0.000670528	0.000490793	8.66225e-05	0.000413477	9.09266e-05	0.000348647	0.00062984	0.00106107	0.000241054	0.00066673	0.00261803	0.000617095	0.000110571	0.00143779	0.00223648	0.000740329	0.000710549	9.74259e-05	0.000655713	4.79334e-05	3.57499e-05	0.000378972	0.0007083	0.00103739	0.00139731	0.00022375	0.000401644	0.00073735	0.000146706	7.0435e-05	0.000467055	0.00236356	3.05328e-05	0.000943482	0.000162909	0.000588083	0.00266649
2	Q92542	NICA_HUMAN	Nicastrin	0.000573982	0.000656617	0.00108204	0.000743753	0.000891858	0.000789649	0.000201404	25.5055	0.000484947	0.000252262	0.000579125	0.000280254	0.000306662	0.000471806	0.000436808	0.00037138	0.000254955	0.000455379	0.000202098	0.000423924	0.000305029	0.000219175	0.000345234	0.000418797	0.000598111	0.000705129	0.000437648	0.000581545	0.000926875	0.000407378	0.000237504	0.000516042	0.000412634	0.000516287	0.000881156	0.000173652	0.000393685	0.000396125	0.000544388	0.000583336	0.000871083	0.000336935	0.000514175	0.000174746	3.59844e-05	0.00110528
14	P07900	HS90A_HUMAN	Heat shock protein HSP 90-alpha	0.0676173	0.077527	0.0808696	0.0753965	0.0879296	0.077868	0.00744222	9.55749	0.0696088	0.0517642	0.10116	0.0691696	0.079801	0.0631199	0.0840222	0.0492074	0.0488609	0.0811368	0.0488225	0.0429475	0.0520399	0.0535642	0.0448281	0.0664176	0.0490956	0.0293776	0.069065	0.0513146	0.0414362	0.0340319	0.0941785	0.0364989	0.0627852	0.0432253	0.101486	0.0420774	0.053714	0.0501479	0.0499033	0.0763133	0.0492546	0.0418598	0.0438543	0.0592125	0.0267083	0.0518104
1	P62273	RS29_HUMAN	40S ribosomal protein S29	0.000118717	1.9734e-05	2.19321e-05	2.18747e-05	0.000155422	6.7536e-05	6.47943e-05	95.9403	7.11019e-05	5.81873e-05	0.000105001	6.90632e-05	0.000111778	1.4315e-05	0.000168423	3.83314e-05	6.56347e-05	0.000107115	3.03455e-05	9.07992e-05	1.92517e-05	4.76394e-05	3.36926e-05	4.0409e-05	2.89035e-05	4.72696e-05	4.4835e-05	0.000102143	0.00024724	8.55002e-05	0.000126534	8.48716e-05	5.16206e-05	5.9501e-05	0.000158493	1.93512e-05	1.79182e-05	2.30711e-05	0.000155849	0.000169673	5.75961e-05	3.96863e-06	5.72447e-05	0.000162568	4.6942e-06	0.000162175
2	P61158	ARP3_HUMAN	Actin-related protein 3	0.000774219	0.00141318	0.000889916	0.000499417	0.000764324	0.000868212	0.000336565	38.7652	0.000220478	0.000163794	0.000252387	0.000296698	0.00039036	0.000600158	0.000824177	0.000325758	0.000267631	0.000562199	0.000442185	0.00046006	0.000361739	0.000470126	0.00109227	0.00013422	0.000180402	0.000461736	0.000573786	6.97955e-05	0.00101186	0.000391798	0.000515373	0.00010873	0.000755019	0.000507421	0.000712871	0.000270659	0.00106509	0.00143164	0.000195309	0.00236999	0.000856095	0.000325521	0.000925768	0.00248687	0.00022096	0.00130672
5	Q96PU9	ODF3A_HUMAN	Outer dense fiber protein 3	0.00626493	0.00531828	0.00705064	0.00608747	0.0072351	0.00639128	0.000775627	12.1357	0.0053439	0.00403228	0.007458	0.003829	0.00638886	0.0061269	0.0058982	0.0057152	0.00733333	0.00557288	0.00692373	0.00626642	0.00766702	0.00846493	0.00632526	0.00464145	0.00489791	0.00839484	0.0056305	0.00720081	0.00746427	0.00701597	0.00615299	0.0070091	0.00953675	0.00532975	0.00945874	0.00566831	0.00325937	0.00497285	0.00638155	0.00355035	0.00816664	0.00352396	0.00413312	0.00817902	0.00500413	0.00490104
1	P00846	ATP6_HUMAN	ATP synthase subunit a	0.000617949	0.000720103	0.000791273	9.15892e-05	0.000788219	0.000601827	0.000293779	48.8145	0.000200589	0.000264604	0.000483679	0.000446399	0.000406495	0.000750096	0.00120693	5.18062e-05	0.000569931	0.000602515	0.000397379	0.000463227	0.00066176	0.000511477	0.000753064	0.000293788	0.000523996	3.20971e-05	0.000490546	0.000495865	0.000792148	0.000620727	0.000582902	0.000359106	0.000486801	0.000181455	0.000617173	9.08786e-05	0.000438642	0.00110195	0.000494533	0.000623759	0.000163398	0.000378756	0.000154	0.000370828	0.000333907	8.00659e-05
1	P30040	ERP29_HUMAN	Endoplasmic reticulum resident protein 29	0.000960811	0.00100337	0.000906511	0.000914805	0.00108115	0.00097333	7.17188e-05	7.36839	0.00075429	0.000604382	0.000906216	0.000822462	0.000961089	0.00104561	0.00123428	0.000544401	0.00064877	0.000791396	0.000594948	0.000973291	0.000609286	0.00040974	0.000703809	0.000537104	0.000548513	0.000513657	0.00059851	0.0007857	0.00159932	0.000784265	0.000988538	0.000905182	0.000485008	0.000673772	0.000674128	0.000341128	0.00107514	0.00102143	0.00126491	0.00267517	0.000862874	0.000905245	6.41627e-05	0.00185445	0.000492823	0.00139507
10	P27797	CALR_HUMAN	Calreticulin	0.0128768	0.0193144	0.0209682	0.0113374	0.0173216	0.0163637	0.0041306	25.2425	0.00935177	0.0113063	0.0152252	0.0109265	0.0099677	0.00895858	0.0184076	0.00428449	0.011097	0.0103086	0.0110195	0.0132009	0.0155764	0.00889184	0.00617599	0.0146225	0.0108061	0.00785612	0.0134117	0.0166354	0.0203302	0.0118957	0.0121352	0.0150481	0.00881867	0.0106571	0.0183471	0.00940091	0.0162813	0.0124765	0.0117041	0.0222962	0.019014	0.0149957	0.00799289	0.0135326	0.00490272	0.0113687
3	Q96FJ2	DYL2_HUMAN	Dynein light chain 2, cytoplasmic	0.00148012	0.00205668	0.0021707	0.00215528	0.00267067	0.00210669	0.000424153	20.1336	0.00130257	0.00170396	0.00289462	0.00147577	0.00159102	0.00206634	0.00641453	0.00110567	0.00232529	0.00176248	0.00184797	0.00165294	0.00224382	0.00201918	0.00408576	0.000943115	0.00196955	0.00200639	0.00154099	0.0017246	0.0027435	0.00196579	0.00128983	0.00253287	0.0017552	0.00165208	0.00330159	0.0035087	0.00175114	0.00392383	0.00229397	0.00152117	0.00264233	0.00139908	0.00247546	0.00291658	0.00111659	0.00309172
1	P06865	HEXA_HUMAN	Beta-hexosaminidase subunit alpha	0.000377883	0.000412793	0.000449604	0.000335508	0.000474104	0.000409978	5.53766e-05	13.5072	0.000200583	0.000262398	0.000339562	0.000160013	0.000133394	0.000204768	0.000227846	0.000140519	0.000210717	0.000546834	0.000182279	0.000354011	0.000341246	0.000221499	0.00013413	0.000361068	0.000267527	0.000319305	0.000246447	0.000409842	0.000532936	0.000240601	0.000176199	0.000264088	0.000595102	0.000224959	0.000455793	0.000849046	0.000788351	5.05983e-05	0.000538179	0.000400544	0.000569357	0.000191577	0.00023583	0.000754121	9.54199e-05	0.000600957
1	P80188	NGAL_HUMAN	Neutrophil gelatinase-associated lipocalin	0.000220353	0.000345363	0.000314191	0.000229843	6.9782e-05	0.000235906	0.000107221	45.4506	0.000193652	0.000104462	8.11687e-05	8.25573e-05	0.000409635	0.000129481	0.000125746	0.000312619	0.000669831	0.000122444	6.13975e-05	9.05564e-05	0.000201974	0.000227059	0.00107132	0.00145398	5.46311e-05	6.6343e-05	9.79749e-05	0.000357724	0.000443307	8.3201e-05	4.40384e-05	0.000144465	0.000131349	2.83659e-05	0.000234256	0.000177509	0.000429927	0.000446279	0.000431228	0.00613643	0.000837606	0.000196012	5.90046e-05	0.00627386	0.000106174	0.000464337
3	O43488	ARK72_HUMAN	Aflatoxin B1 aldehyde reductase member 2	0.00131459	0.00150908	0.00163407	0.00146638	0.00183934	0.00155269	0.000196746	12.6713	0.000991569	0.000236589	0.00202098	0.000753031	0.00100221	0.000746795	0.000935248	0.00111167	0.000661252	0.00181568	0.000493472	0.000802	0.000944194	0.000208361	0.00144834	0.000288289	0.000191175	0.000550355	0.00115848	0.00063867	0.000314885	0.000561936	0.000513786	0.000658889	0.000650682	0.000604347	0.000857698	0.000767282	0.00099009	0.00234266	0.000558871	0.00121023	0.00196898	0.000330212	0.000858799	0.00163868	0.000209432	0.000743505
1	Q6UXI9	NPNT_HUMAN	Nephronectin	0.000199858	0.000281905	0.000218838	0.000207589	0.00031568	0.000244774	5.11841e-05	20.9107	4.01529e-05	2.99061e-05	2.55575e-05	1.88169e-05	1.92901e-05	1.77078e-05	2.27079e-05	0.000128223	0.000111516	0.000114856	2.16679e-05	0.000102483	4.93108e-05	0.000156804	4.21017e-05	4.12449e-05	4.48018e-05	3.67734e-05	2.10543e-05	3.2075e-05	2.18776e-05	4.03241e-05	7.57139e-05	5.2107e-05	4.04872e-05	4.95994e-05	0.000259132	4.7611e-05	5.34441e-05	9.97366e-05	5.54974e-05	8.24316e-05	0.000118828	1.51977e-05	0.00011094	6.88372e-05	2.32458e-05	0.000307466
1	O43837	IDH3B_HUMAN	Isocitrate dehydrogenase [NAD] subunit beta, mitochondrial	0.000554176	0.000462603	0.000524149	0.00039087	0.000482823	0.000482924	6.25765e-05	12.9578	0.000451372	0.000194055	0.000270428	0.000416427	0.000366385	0.000594643	0.00114975	0.000346856	0.000578798	0.000643562	0.00053166	0.000118887	0.000569535	0.000339419	0.000605933	0.00065029	0.000170014	0.000511303	0.000551703	0.000444462	0.00133389	0.000503942	0.000475165	0.000508364	0.000381357	0.000146059	0.000111108	0.000569963	0.00065714	0.000707388	0.00050482	0.000190505	0.000622468	0.000247906	0.000241125	0.000786026	0.000168544	0.000807168
1	Q9P2R7	SUCB1_HUMAN	Succinate--CoA ligase [ADP-forming] subunit beta, mitochondrial	0.00147159	0.00126087	0.00127416	0.00169072	0.00158519	0.00145651	0.000189189	12.9892	0.00122213	0.000911552	0.00108009	0.000952101	0.000897589	0.00184088	0.00204354	0.000844073	0.00122577	0.00156439	0.00124934	0.00146301	0.00114789	0.00140533	0.00167453	0.0013427	0.00126967	0.00144548	0.00102744	0.00109962	0.000465082	0.00198659	0.0014518	0.00106354	0.00148081	0.000699489	0.0018884	0.00127742	0.00168425	0.00171124	0.00155632	0.00178925	0.00226791	0.00114182	0.000830752	0.00188809	0.00149292	0.00097319
3	P61313	RL15_HUMAN	60S ribosomal protein L15	0.00144374	0.00254895	0.00159682	0.00178848	0.00203081	0.00188176	0.000432756	22.9974	0.00173823	0.000421358	0.00169114	0.00124301	0.00116816	0.000952601	0.0016691	0.00111635	0.015163	0.00342907	0.00098692	0.00563827	0.00136839	0.000625566	0.00143401	0.00104347	0.00120677	0.00104478	0.00235911	0.00158185	0.00196618	0.00121861	0.00236689	0.00119531	0.0100963	0.000895628	0.00217652	0.000867242	0.00141201	0.00203892	0.00146814	0.00146161	0.00398054	0.00181517	0.0120448	0.00158388	0.00110992	0.00281582
2	Q9Y490	TLN1_HUMAN	Talin-1	0.000448452	0.000437739	0.000194215	0.000348772	0.000349531	0.000355742	0.000101854	28.6314	0.000225973	8.68158e-05	0.000122332	0.000381718	0.000344415	0.000140831	0.000299925	0.000441443	0.00031038	0.000641963	0.000171872	0.000254269	0.000204486	0.000766369	0.000335279	0.000438632	0.000132748	0.000203365	0.000185082	3.25894e-05	0.000160487	0.000129853	0.000368771	0.000230925	0.000315833	0.000234538	0.000347541	0.000618381	6.46086e-05	0.000619682	0.000197028	0.00057679	0.00038343	0.00015724	0.000722838	0.000980363	0.000107989	0.000133267
2	P13987	CD59_HUMAN	CD59 glycoprotein	0.00161011	0.00201317	0.00183856	0.00180503	0.00273886	0.00200114	0.000436513	21.8132	5.53656e-05	0.000824553	0.000965261	0.000491822	0.00149927	0.00187872	0.00268234	0.00192351	0.00109006	0.00194153	0.00101228	0.00226747	0.00224949	0.00238821	0.00280074	0.000854322	0.00109021	0.00141495	0.0013186	0.00175808	0.00138091	0.000874082	0.000528938	0.00159942	0.00145084	0.00203457	0.00378068	0.00215792	0.00146598	0.0010467	0.00132603	0.000536855	0.000525147	0.000342977	0.00274838	0.00221184	0.000151104	0.00365092
2	Q8TC12	RDH11_HUMAN	Retinol dehydrogenase 11	0.00108287	0.00092795	0.00136152	0.000872948	0.000262157	0.00090149	0.000404596	44.8808	0.000241661	0.00113408	0.000429111	0.000286302	0.000374947	0.000407397	0.00144164	0.000159007	0.00129536	0.000780909	0.000330661	0.000540358	0.000578872	0.000762105	0.00207091	0.000183988	0.000246076	0.00137511	0.000509957	0.000359914	0.00129806	0.00022936	0.000128825	0.000291119	0.000422491	0.000425339	0.00123527	0.000787363	0.000841977	0.000897647	0.00160674	0.000509811	0.00174504	0.000379696	0.00115939	0.00167478	0.000791423	0.000710793
2	Q9UNM6	PSD13_HUMAN	26S proteasome non-ATPase regulatory subunit 13	0.00112584	0.00181542	0.00104195	0.000986786	0.00106652	0.0012073	0.000343595	28.4597	0.00068375	0.000543724	7.50064e-05	0.000494656	0.000392624	0.000478067	0.000633739	0.000530849	0.000355403	0.000954797	0.000382483	0.000939724	0.000774205	9.21098e-05	0.000752725	0.000590982	0.000492341	0.000426059	0.000683543	0.000836496	0.00143003	0.000606687	0.000866734	0.00055512	0.000776919	0.000604139	0.00130297	0.00067495	0.00128328	0.000845635	0.00175409	0.00210354	0.000837896	0.000479052	0.000278665	0.00136502	0.000495251	0.000208743
4	P15121	ALDR_HUMAN	Aldo-keto reductase family 1 member B1	0.00292721	0.00230771	0.00325155	0.00257296	0.000867773	0.00238544	0.000920352	38.582	0.00130614	0.00358241	0.00114606	0.00126339	0.00142616	0.00258517	0.00325272	0.00383567	0.00334262	0.00848227	0.00164413	0.0019163	0.00377171	0.00181352	0.00196344	0.00133083	0.00171891	0.00234501	0.00148193	0.002859	0.0037062	0.00148369	0.00220196	0.0012273	0.00223973	0.00128967	0.00272464	0.00156456	0.00653192	0.00295881	0.00223781	0.00556703	0.00365808	0.000988967	0.00202161	0.00241229	0.0013777	0.00202255
3	Q16531	DDB1_HUMAN	DNA damage-binding protein 1	0.002351	0.0177843	0.00509032	0.00329366	0.00439372	0.0065826	0.00634861	96.4453	0.0010457	0.000872096	0.00154645	0.00128421	0.00188317	0.0041928	0.0021493	0.00101353	0.00138603	0.00182195	0.00102978	0.00644765	0.00698903	0.00188833	0.00601236	0.00127887	0.00563764	0.00772426	0.00313774	0.00250183	0.00528814	0.0022787	0.00107467	0.00126599	0.00394095	0.00160514	0.00911618	0.00295234	0.0100043	0.00969844	0.00284411	0.00195589	0.00258638	0.00107625	0.0113442	0.00903756	0.00846546	0.00257885
6	P60673	PROF3_HUMAN	Profilin-3	0.0029842	0.00256658	0.0029611	0.0027489	0.00453866	0.00315989	0.000789355	24.9805	0.00121163	0.00149489	0.00461938	0.00105458	0.00326324	0.00388417	0.0136722	0.00384371	0.00595244	0.00212058	0.00470302	0.00471302	0.0043902	0.00525262	0.00675137	0.00252784	0.00337435	0.0023045	0.00311897	0.00357706	0.00436286	0.00225661	0.00320474	0.00349226	0.0048156	0.0029725	0.00676455	0.00530256	0.00239385	0.00332657	0.0072712	0.0035635	0.0135237	0.00264112	0.00245037	0.00246278	0.00195294	0.00530778
3	O43396	TXNL1_HUMAN	Thioredoxin-like protein 1	0.00132072	0.00129753	0.00167081	0.00109922	0.00174248	0.00142615	0.000271322	19.0248	0.00100106	0.000515861	0.000735597	0.00102249	0.00093363	0.0010156	0.00131496	0.000681479	0.00168272	0.00128512	0.000385687	0.00074587	0.00062762	0.00245974	0.00135934	0.00152664	0.000873009	0.00043366	0.00101884	0.000986999	0.00134344	0.000660746	0.00113618	0.000833782	0.00062751	0.000384766	0.00174194	0.000728144	0.000974647	0.000678498	0.000570366	0.00119232	0.00108528	0.000338339	0.00104474	0.00147609	0.000341096	0.00122277
5	P25789	PSA4_HUMAN	Proteasome subunit alpha type-4	0.00652465	0.00918118	0.00660752	0.00792674	0.00733975	0.00751597	0.00109324	14.5456	0.00377325	0.00361981	0.00703666	0.00548779	0.00493074	0.00658272	0.00802706	0.00487823	0.00388464	0.00992546	0.00396204	0.00629118	0.00596626	0.00631396	0.00782162	0.00421907	0.00823719	0.00435322	0.00573781	0.0067719	0.00623115	0.00580679	0.00746151	0.0052071	0.00695704	0.00382295	0.00993143	0.0136576	0.00770935	0.00748176	0.00809137	0.00949974	0.00846975	0.00505042	0.0157144	0.0101251	0.0038713	0.00744128
1	Q9UBQ7	GRHPR_HUMAN	Glyoxylate reductase/hydroxypyruvate reductase	8.17735e-05	0.000291693	0.000261328	0.000325126	0.000354797	0.000262943	0.000107186	40.7639	0.000163311	0.000122332	0.000180383	6.20428e-05	5.53645e-05	6.35329e-05	0.000204681	4.93705e-05	0.000173678	3.07296e-05	0.000110024	0.000196255	0.00019562	0.000202289	0.00030442	0.000101518	0.000119719	0.000117916	0.000152669	0.000118879	0.000431335	0.000138731	0.000235879	0.000136626	0.000236099	8.39117e-05	0.000146144	0.000344619	0.000127597	0.000256116	0.000194825	0.000195208	0.000353033	0.000135074	0.000193471	0.000516218	8.08533e-05	0.000676423
4	P49773	HINT1_HUMAN	Histidine triad nucleotide-binding protein 1	0.00222517	0.00189269	0.00264687	0.00164166	0.00048044	0.00177737	0.000817053	45.9698	0.000930862	0.000293878	0.000647363	0.000959635	0.000953703	0.00168059	0.00139372	0.00123156	0.00114254	0.00199188	0.000614774	0.000239599	0.00104632	0.000971129	0.00056379	0.000635281	0.000443465	0.000785218	0.00195022	0.00063092	0.00050961	0.000408399	0.000564944	0.00110432	0.000937312	0.000361669	0.00308329	0.000690981	0.00160418	0.0015501	0.0014509	0.00123975	0.000908375	0.000874894	0.00132239	0.00306569	0.000445774	0.00052088
4	P31937	3HIDH_HUMAN	3-hydroxyisobutyrate dehydrogenase, mitochondrial	0.00160091	0.00169967	0.00141029	0.00163644	0.00198672	0.0016668	0.00020886	12.5305	0.000429573	0.00191847	0.000953715	0.00143013	0.00132229	0.00145844	0.00136816	0.000303281	0.00182079	0.00176177	0.000611929	0.00282622	0.000461101	0.00105532	0.00171732	0.0014458	0.00203309	0.00141115	0.001432	0.00146518	0.0042835	0.00143869	0.00186383	0.00137239	0.00152227	0.00128081	0.00235703	0.00140938	0.00158008	0.00201505	0.0015705	0.00214567	0.00215589	0.00126163	0.00159152	0.00235905	0.00108353	0.00226778
1	Q8N456	LRC18_HUMAN	Leucine-rich repeat-containing protein 18	0.000211136	0.000370244	0.000425953	0.000169048	0.00013022	0.00026132	0.000129603	49.5956	5.7729e-05	0.00038125	0.000146531	6.28379e-05	0.000256549	4.96581e-05	0.00106993	0.000349363	0.000305527	0.000306122	0.000222482	0.00101688	0.000357182	0.00130775	0.000335003	0.000369015	0.000644504	0.000509072	0.000211561	0.000995118	0.00103924	0.000243034	8.07399e-05	0.000320531	0.00178532	0.000417021	0.000593645	0.000604532	0.000625194	0.000398199	0.000426631	0.000165765	0.000251506	0.000251192	0.000454914	0.000158977	0.00027647	0.000103796
9	Q14204	DYHC1_HUMAN	Cytoplasmic dynein 1 heavy chain 1	0.00397166	0.00500333	0.00477925	0.00388476	0.00464954	0.00445771	0.000500601	11.23	0.00248015	0.00235982	0.00290167	0.00221345	0.00155493	0.00251454	0.00921153	0.00173938	0.00320917	0.00395992	0.0015217	0.00459427	0.00240922	0.00279596	0.00383554	0.00242694	0.00180924	0.00191273	0.00197351	0.00243961	0.00631896	0.000815579	0.00143018	0.00192742	0.00325912	0.0167503	0.0284865	0.0380346	0.0051372	0.00573959	0.00536967	0.00406387	0.00538361	0.00210754	0.0035362	0.00360069	0.000795937	0.00370907
9	P07814	SYEP_HUMAN	Bifunctional glutamate/proline--tRNA ligase	0.00350503	0.00573532	0.00476311	0.00262939	0.00492248	0.00431107	0.00123333	28.6085	0.0032376	0.00452408	0.00741386	0.00399428	0.00273605	0.00354416	0.00555887	0.00224279	0.00252339	0.00490434	0.00210706	0.00436795	0.00265074	0.00328299	0.00460052	0.00743798	0.00752932	0.00419723	0.00367449	0.00383476	0.00735957	0.00267052	0.00424897	0.00227384	0.00295231	0.00223509	0.00591207	0.00285551	0.00335845	0.00309683	0.00383877	0.00591454	0.0099673	0.00206481	0.00236865	0.00400846	0.00237023	0.00792327
3	P52292	IMA1_HUMAN	Importin subunit alpha-1	0.00332679	0.00362119	0.00354675	0.00337911	0.00398691	0.00357215	0.000261027	7.30727	0.000759628	0.00134014	0.00267046	0.00240659	0.00213299	0.00036963	0.000701886	0.000769864	0.000815039	0.00461983	0.000314188	0.0016805	0.00164858	0.0017055	0.000636727	0.00214557	0.0036546	0.00143517	0.00281363	0.000921812	0.00432062	0.00239539	0.00309105	0.00189952	0.00238638	0.0019836	0.00356431	0.00147699	0.00176937	0.00314022	0.00213215	0.00577954	0.0022943	0.00365216	0.000486107	0.00123946	0.00123872	0.00488133
1	Q9UBQ0	VPS29_HUMAN	Vacuolar protein sorting-associated protein 29	3.71787e-05	4.60412e-05	0.000103238	9.9385e-05	2.58999e-05	6.23485e-05	3.63028e-05	58.2256	0.000156997	0.000125057	0.000113813	1.61058e-05	8.64968e-05	4.78434e-05	0.000230701	4.55172e-05	7.77449e-05	0.000108293	5.11428e-05	0.000143355	5.44309e-05	0.000234736	8.08937e-05	0.000137615	0.000169337	7.67703e-05	7.36224e-05	0.000160741	0.000225602	1.67364e-05	0.000124819	5.36364e-05	0.000102989	0.000111513	0.000138058	0.000441811	0.000285864	0.000194406	0.000351276	2.64128e-05	0.00026835	0.000113181	0.000198362	0.000172722	3.35297e-05	0.000303326
5	P07911	UROM_HUMAN	Uromodulin	0.00156183	0.00559577	0.00285202	0.0019801	0.00168774	0.00273549	0.00167636	61.2817	0.000408467	0.00213943	0.000341856	0.000353295	0.000396327	0.00343205	0.00786681	0.000322073	0.000558495	0.000491896	0.000485772	0.00154998	0.00516244	0.00194658	0.00137521	0.00155187	0.000589391	0.000597233	0.000249616	0.000308859	0.00160288	0.000371299	0.00133906	0.000976209	0.00162512	0.000505144	0.00885214	0.000939265	0.00196791	0.0026685	0.00388018	0.0014114	0.00435094	0.000537303	0.00140722	0.000970988	0.000700208	0.0165335
4	Q96RL7	VP13A_HUMAN	Vacuolar protein sorting-associated protein 13A	0.0136147	0.00833426	0.0139443	0.00102415	0.0146198	0.0103075	0.0057627	55.908	0.0036111	0.000901627	0.0214716	0.00841939	0.017638	0.000948232	0.00311527	0.000563599	0.00147968	0.00188408	0.0326787	0.00144625	0.0243866	0.0658903	0.0688193	0.000703474	0.0413344	0.0337718	0.00108737	0.00194602	0.02933	0.003804	0.000769886	0.0214575	0.0022308	0.00156053	0.036396	0.0447523	0.00565963	0.00330003	0.0202295	0.0105025	0.0549935	0.00728193	0.00308698	0.0116291	0.00663402	0.00150754
2	Q9NR31	SAR1A_HUMAN	GTP-binding protein SAR1a	0.00225413	0.00285582	0.00383969	0.00257698	0.00340805	0.00298693	0.00063773	21.3507	0.00228317	0.00162382	0.00304403	0.00192242	0.00261239	0.00291564	0.00114943	0.00181682	0.00218441	0.00275522	0.00258066	0.00236033	0.00315012	0.00269113	0.00467142	0.00171683	0.0020484	0.00217768	0.00196428	0.0028161	0.00302869	0.0018129	0.00178971	0.00190827	0.0022963	0.0016104	0.00376873	0.00387218	0.00352434	0.00261411	0.00281837	0.00269716	0.00295315	0.00204372	0.00184292	0.00374046	0.00143265	0.00249842
1	Q9GZT8	NIF3L_HUMAN	NIF3-like protein 1	0.000601291	0.000660812	0.000614467	0.000725714	7.81686e-05	0.000536091	0.000260576	48.6067	0.000528571	0.000372718	0.000672627	0.000469164	0.000445016	0.000372819	0.000494151	0.000502819	0.000480926	0.00065953	0.000215464	0.00081493	7.43979e-05	0.000828637	0.000925164	0.00127883	0.000652885	0.000489087	0.000607444	0.000206757	0.00104155	0.000605678	0.00061523	0.000375814	0.000651019	0.000417237	0.000901534	0.000497732	0.000405064	0.000731154	0.000197135	0.000925303	0.000364575	0.000593758	0.00148909	0.000842411	7.2695e-05	9.72302e-05
6	Q8N335	GPD1L_HUMAN	Glycerol-3-phosphate dehydrogenase 1-like protein	0.0036288	0.00277044	0.0067374	0.00477619	0.00671379	0.00492532	0.00179088	36.3606	0.0014239	0.00210721	0.00179612	0.00189395	0.00109982	0.00229736	0.00604356	0.0013514	0.00209667	0.00615512	0.00203867	0.00155686	0.00238353	0.00226382	0.0021109	0.0041222	0.0018071	0.00319549	0.00174057	0.0021502	0.00154347	0.00112183	0.00179024	0.00247922	0.00294102	0.00236809	0.00266465	0.0032864	0.00579713	0.00338195	0.00969463	0.00396361	0.00778112	0.0017175	0.00792569	0.00484439	0.00133708	0.0021762
3	O15145	ARPC3_HUMAN	Actin-related protein 2/3 complex subunit 3	0.000656636	0.000883494	0.000253225	0.000640067	0.000947181	0.000676121	0.000272488	40.3017	0.000296753	0.000171158	0.00097367	0.000721821	0.000643235	0.000483068	0.000692579	0.000361558	0.000816712	0.000803796	0.000299639	0.000525466	0.000668853	0.00200247	0.00103425	0.000702879	0.000431199	0.000444673	0.00124124	0.000509463	0.0018574	0.00029617	0.000811961	0.00106777	0.00223665	0.000303232	0.00097881	0.000964593	0.00132292	0.000867315	0.000691765	0.00278919	0.0017791	0.00028225	0.000709676	0.00235742	0.000301935	0.000695203
3	P07741	APT_HUMAN	Adenine phosphoribosyltransferase	0.00281421	0.00324578	0.00332978	0.00284652	0.00353877	0.00315501	0.000315187	9.99003	0.00116575	0.000827393	0.00133333	0.00150042	0.00108796	0.0016034	0.00291142	0.000908447	0.000879195	0.00319381	0.00110071	0.00234047	0.00115711	0.00111515	0.00103417	0.00221004	0.000644367	0.000540296	0.000655275	0.000703791	0.000639615	0.000577784	0.000641488	0.000199838	0.000732105	0.000395101	0.00058247	0.00280873	0.00116742	0.00397185	0.000739099	0.00115789	0.00275542	0.000327003	0.00270364	0.0016591	0.000508296	0.00194756
10	Q96RQ9	OXLA_HUMAN	L-amino-acid oxidase	0.0187775	0.0195618	0.0147451	0.0136571	0.0158387	0.0165161	0.00255731	15.4838	0.0150953	0.0129675	0.0196997	0.0112222	0.0127307	0.0134462	0.0201706	0.0106733	0.0143818	0.0123549	0.0146612	0.0152946	0.0187808	0.0153029	0.0196261	0.0151103	0.0183243	0.0113089	0.0168831	0.0185528	0.0211316	0.0255189	0.0202587	0.0143116	0.0240661	0.0208058	0.0141207	0.0191786	0.0160383	0.0173541	0.0254937	0.0165777	0.0311194	0.0150816	0.0158685	0.0281805	0.0223167	0.0258436
1	Q96NE9	FRMD6_HUMAN	FERM domain-containing protein 6	0.0147104	0.0555791	0.0350676	0.0344926	0.045693	0.0371085	0.0152278	41.0357	0.0244288	0.0256903	0.0371806	0.00207902	0.000133562	0.0237515	0.0496657	0.0221303	0.0391562	6.64208e-05	0.0268328	0.0392564	0.0167312	0.0424007	0.0547181	0.000394542	0.0478292	0.0505998	0.0171427	0.0192388	0.0259477	0.00538885	0.0289892	0.022028	0.028688	0.0170597	0.0248006	0.00405571	0.0186164	0.0288435	0.0261942	0.0132119	0.0548311	0.00840418	0.0304245	0.013403	0.000152296	0.000173865
1	P08727	K1C19_HUMAN	Keratin, type I cytoskeletal 19	0.000918434	0.00141789	0.00065771	0.000772288	0.0013742	0.00102811	0.000348705	33.9173	0.00028828	0.000590499	0.000279534	0.000235405	0.000402514	0.000569719	0.000628325	0.000792289	4.66413e-05	0.000580221	8.99796e-05	0.00029089	9.4611e-05	0.00010326	0.000260534	6.75294e-05	0.000513837	0.000448709	0.000796139	0.000194289	0.000781156	1.64157e-05	0.000551179	0.000531784	0.000186186	0.000600233	0.00139686	0.000499935	0.000692004	0.000403302	0.000365721	0.000786171	0.000915708	0.000198753	0.000271923	0.000715192	0.000135803	0.000666628
6	P40227	TCPZ_HUMAN	T-complex protein 1 subunit zeta	0.00347334	0.00428223	0.0043355	0.00285196	0.00544465	0.00407754	0.000980378	24.0434	0.00266884	0.00286817	0.00305445	0.00253572	0.00286192	0.00251423	0.00284519	0.00259769	0.00322501	0.00330941	0.0019294	0.00251352	0.00400064	0.00218506	0.00172757	0.00272276	0.00429747	0.00264852	0.00275584	0.00337721	0.00695626	0.00448127	0.00640745	0.00257776	0.00500059	0.00258049	0.00512277	0.00270612	0.00319265	0.00209727	0.00445167	0.0047268	0.00412287	0.00248901	0.00199422	0.00555868	0.000977771	0.00862062
14	P30101	PDIA3_HUMAN	Protein disulfide-isomerase A3	0.0446766	0.0530519	0.0437572	0.047444	0.052758	0.0483375	0.00438594	9.07357	0.0399802	0.027767	0.0381509	0.0388212	0.0486769	0.0428213	0.0467336	0.0220117	0.0279632	0.0376934	0.0303235	0.0339847	0.0292944	0.0385651	0.0274601	0.0384561	0.0268005	0.0175243	0.035308	0.0405142	0.0773041	0.043351	0.0502451	0.0332986	0.0285825	0.0306559	0.0428014	0.0211963	0.053184	0.0460528	0.0743609	0.109747	0.0434791	0.0432657	0.0136839	0.0606995	0.023209	0.0473636
1	P09936	UCHL1_HUMAN	Ubiquitin carboxyl-terminal hydrolase isozyme L1	0.000884013	0.000392118	0.000164231	0.00095381	0.000321339	0.000543102	0.000353702	65.1262	0.000796884	0.000403335	0.000355048	0.00039198	0.000583296	0.000524189	0.000483324	0.000549667	0.000559041	0.00126414	0.000703244	0.000886821	0.000530841	5.97142e-05	0.000925659	0.000175062	0.000596146	0.000540795	0.000726988	0.000720436	0.0011723	0.000372713	0.000692028	0.000474208	0.000572654	0.000538039	0.000917693	0.000196439	0.000865555	0.0009473	0.00104971	0.000245163	0.000690518	0.000429	7.28366e-05	0.00123077	0.000490337	0.000217301
2	P55809	SCOT1_HUMAN	Succinyl-CoA:3-ketoacid coenzyme A transferase 1, mitochondrial	0.000967803	0.00114211	0.00113343	0.00125216	0.00114766	0.00112863	0.000102094	9.04582	0.000851165	0.000898019	0.00103143	0.000866277	0.0017286	0.00190955	0.00205822	0.0009739	0.00204688	0.00127596	0.00219051	0.00132289	0.00102587	0.0027819	0.00267483	0.00129979	0.00162378	0.00134584	0.00139795	0.00117097	0.00171462	0.00114388	0.00176091	0.00112973	0.00230378	0.00144368	0.00153039	0.00171517	0.0015175	0.00138311	0.00206949	0.00105427	0.00151279	0.00100199	0.00192251	0.00147384	0.000966838	0.000731194
15	Q8NEB7	ACRBP_HUMAN	Acrosin-binding protein	0.0698889	0.0797045	0.078037	0.0740917	0.0931669	0.0789778	0.0087924	11.1328	0.0478493	0.0401261	0.0513649	0.0651441	0.0487296	0.0865709	0.0806163	0.0376086	0.0572359	0.0650906	0.0793255	0.082603	0.0820814	0.0589048	0.098405	0.0507568	0.0996467	0.0874446	0.0684996	0.0587368	0.0569093	0.0974589	0.0691681	0.0809069	0.0726643	0.0558602	0.0734794	0.0499161	0.0670819	0.0549989	0.0808897	0.0617735	0.0934241	0.0578171	0.0581572	0.0983297	0.0610707	0.0665991
4	P30086	PEBP1_HUMAN	Phosphatidylethanolamine-binding protein 1	0.00197151	0.00264306	0.0022361	0.00245365	0.00274849	0.00241056	0.000313573	13.0083	0.000999605	0.000819033	0.00214728	0.000222356	0.00165051	0.00184718	0.00179015	0.00142018	0.000882781	0.00370062	0.000841933	0.0015177	0.00114994	0.0017227	0.00118447	0.000500591	0.00083859	0.00216175	0.0015608	0.0010562	0.00228149	0.000831694	0.00151684	0.00136103	0.00126044	0.000971541	0.00226721	0.000923368	0.00227314	0.00189356	0.00171476	0.00323134	0.00176573	0.000630702	0.000568657	0.0026537	0.000521572	0.00258987
1	P10253	LYAG_HUMAN	Lysosomal alpha-glucosidase	8.20932e-06	0.000133051	1.75739e-05	4.23498e-05	5.05031e-05	5.03374e-05	4.93799e-05	98.098	0.000305618	3.78762e-05	0.000370769	8.83947e-05	0.000218632	3.39299e-05	8.57149e-05	1.96511e-05	0.000188173	6.50927e-05	0.000199727	4.47158e-05	7.69822e-05	0.000199804	0.00053295	0.00026074	1.56304e-05	2.8317e-05	3.74006e-05	0.000247805	2.70454e-05	0.000278902	0.000250927	3.63499e-05	0.000281666	0.000161092	1.63024e-05	0.000518203	0.000104274	5.00224e-05	4.32788e-05	8.56864e-06	0.000151564	2.81347e-05	0.000371059	0.000223601	8.43337e-06	1.50072e-05
2	O15173	PGRC2_HUMAN	Membrane-associated progesterone receptor component 2	0.000825155	0.000977677	0.000434036	0.000937073	0.000322747	0.000699338	0.000300843	43.0183	0.000619265	0.000328371	0.000253899	0.00054093	0.000631063	0.000771992	0.00100251	0.00029354	0.000325461	0.000975841	0.000580383	0.000249998	0.000415201	0.000643031	0.00106972	0.000434944	0.000186225	0.000513449	0.000166595	0.00031775	0.000334796	0.000406077	0.000170841	0.00068426	0.000319919	0.000413372	0.000430691	0.000706784	0.000667469	0.00107318	0.000286962	0.000500954	0.000491778	0.000330436	0.000430226	0.000416697	0.000410792	0.000425646
15	P06733	ENOA_HUMAN	Alpha-enolase	0.0373896	0.0481356	0.0439808	0.0462523	0.0459037	0.0443324	0.00415165	9.36483	0.0666641	0.0329724	0.0605162	0.0471739	0.0539326	0.0513589	0.0794173	0.0561554	0.0601418	0.0548309	0.0467995	0.0454784	0.048673	0.0568896	0.0714325	0.0566927	0.0595436	0.0389912	0.0478474	0.0558558	0.0543528	0.0468855	0.0625016	0.042496	0.0654785	0.0450382	0.0603809	0.0379379	0.056126	0.053894	0.0465035	0.0621133	0.0719536	0.0370018	0.0607106	0.0713711	0.0422456	0.064603
1	Q969X5	ERGI1_HUMAN	Endoplasmic reticulum-Golgi intermediate compartment protein 1	2.76113e-05	0.00030226	0.000249643	0.000201124	2.54276e-05	0.000161213	0.000128057	79.4332	8.88885e-05	0.000109716	8.7276e-05	3.53686e-05	6.13451e-05	5.12919e-05	2.59243e-05	0.000116362	7.71524e-05	0.000204186	2.83627e-05	0.000222141	8.52836e-05	0.000214017	0.00022555	0.000263993	0.000128314	0.000173875	0.00013455	7.77654e-05	0.000242886	2.0826e-05	7.23202e-05	3.18191e-05	0.000118824	6.91033e-05	6.17352e-05	0.00316651	0.000182648	0.00215565	0.000102039	0.00128996	8.20432e-05	1.37131e-05	0.000364467	0.000201292	5.02334e-05	0.000159298
6	Q6X784	ZPBP2_HUMAN	Zona pellucida-binding protein 2	0.0041726	0.00538282	0.00730434	0.00536032	0.00570249	0.00558451	0.00112429	20.1324	0.00483563	0.00430592	0.00578307	0.00466595	0.00444283	0.00813073	0.00873866	0.00441403	0.00553391	0.00508895	0.00597173	0.00526754	0.00708701	0.00887033	0.0101505	0.00434476	0.00758891	0.0066236	0.00522719	0.00708325	0.00793112	0.00519528	0.00462889	0.0076668	0.00630683	0.00534538	0.00520997	0.00674554	0.00624191	0.01006	0.0059729	0.0040858	0.0128305	0.00314124	0.00457649	0.00911336	0.00413923	0.00417344
6	P62826	RAN_HUMAN	GTP-binding nuclear protein Ran	0.00720482	0.00829839	0.00995225	0.00769387	0.00910128	0.00845012	0.00109842	12.9989	0.00375601	0.00361868	0.00454953	0.0065769	0.00580426	0.00627562	0.0102865	0.00357757	0.00452006	0.0130601	0.0042083	0.00521166	0.00637553	0.00333895	0.00582833	0.00477583	0.00626522	0.00348883	0.00591869	0.00527753	0.00660186	0.00368456	0.00485449	0.0049784	0.00505353	0.00353539	0.011698	0.00389908	0.00600527	0.00316462	0.0126767	0.0104367	0.00930587	0.00393537	0.00265214	0.00792663	0.00235679	0.00502967
7	P15104	GLNA_HUMAN	Glutamine synthetase	0.00759046	0.0186659	0.0109503	0.00813528	0.00850912	0.0107702	0.00459731	42.6854	0.0201523	0.00705552	0.0157219	0.00904175	0.0187026	0.0114901	0.0103236	0.0156897	0.0122441	0.0125007	0.0135536	0.00861837	0.00858093	0.0203659	0.017117	0.0165884	0.0110087	0.010838	0.00996421	0.0092835	0.0136072	0.0140111	0.016343	0.00786142	0.029986	0.00940556	0.0105701	0.0210504	0.00955456	0.0117084	0.0104667	0.00832219	0.0152013	0.007202	0.0107426	0.00999449	0.0119889	0.0174251
1	O43708	MAAI_HUMAN	Maleylacetoacetate isomerase	0.000464736	0.000492985	0.000385396	0.000436418	4.2357e-05	0.000364378	0.000184351	50.5932	8.29454e-05	0.000508558	0.000354625	0.000424257	6.69035e-05	4.18713e-05	0.00123519	0.000134367	6.77978e-05	0.000135064	0.000166442	0.000101511	0.000632263	0.000324098	0.000880441	8.6504e-05	0.000393957	0.000167271	0.000248651	0.000159194	0.000674768	0.000236041	0.000206123	0.000189251	0.000730658	0.000278255	0.000318384	0.000197651	0.000369876	0.000292541	0.000603645	0.000477346	0.00012549	0.000158497	0.000390324	0.000401786	0.000183729	0.000156922
1	P62140	PP1B_HUMAN	Serine/threonine-protein phosphatase PP1-beta catalytic subunit	0.00102218	0.000782183	0.000984976	0.000967496	0.000827359	0.000916838	0.000105408	11.4969	0.000742405	0.000594792	0.00073179	0.000715532	0.000655709	0.000872633	0.00091784	0.000781897	0.000861532	0.00126937	0.000728017	0.00085517	0.000779846	0.00102059	0.000336564	0.000734949	0.000696179	0.000632862	0.00102522	0.000991451	0.0011983	0.000857233	0.00075792	0.000803515	0.000812986	0.000490926	0.00122367	0.0007684	0.000235796	0.000999193	0.00109624	0.000965169	0.00107256	0.00063404	0.000318959	0.0015642	0.000410485	6.61627e-05
10	P02743	SAMP_HUMAN	Serum amyloid P-component	0.0255455	0.0271837	0.0287019	0.0276078	0.0331754	0.0284429	0.00287843	10.12	0.0133219	0.00795766	0.0170189	0.00669055	0.0141655	0.0314069	0.0376389	0.0261239	0.0213236	0.0185524	0.0171136	0.0108998	0.0206536	0.0202006	0.0235182	0.012957	0.0148729	0.0175799	0.0163826	0.0229393	0.0275871	0.0108891	0.0120032	0.00787702	0.0117383	0.0262074	0.050043	0.0193019	0.00840102	0.0178182	0.0318701	0.0316386	0.0343229	0.0168035	0.0153565	0.0247861	0.0112625	0.0387635
3	P52565	GDIR1_HUMAN	Rho GDP-dissociation inhibitor 1	0.00410314	0.00383986	0.00476737	0.00469356	0.00483357	0.0044475	0.000447137	10.0537	0.00313305	0.00372713	0.00206276	0.00239306	0.00212661	0.0013172	0.00228398	0.00225212	0.00808112	0.00630053	0.00291773	0.00249929	0.00306798	0.00333291	0.00218638	0.00112095	0.00230386	0.00262623	0.00451947	0.00263078	0.00484359	0.00203219	0.00329609	0.00195699	0.00108745	0.00188053	0.00328988	0.00369072	0.00305103	0.0043897	0.00222743	0.00455869	0.00242951	0.00161186	0.00164123	0.0055647	0.000756868	0.00558782
3	P58340	MLF1_HUMAN	Myeloid leukemia factor 1	0.00371361	0.00415423	0.00382859	0.00489189	0.00302153	0.00392197	0.000681475	17.3758	0.00546554	0.00359343	0.00503859	0.00419116	0.00395687	0.00686298	0.00606139	0.00398025	0.00604927	0.00675238	0.00436932	0.00581929	0.00463721	0.00444956	0.00874998	0.00490301	0.00743825	0.00507557	0.00401198	0.00375192	0.00617436	0.00500657	0.00437628	0.00566882	0.00574316	0.00388694	0.00803023	0.0025958	0.00733567	0.00618868	0.00450359	0.00553605	0.00532855	0.0044613	0.00535307	0.00768963	0.00604152	0.00663876
9	P62805	H4_HUMAN	Histone H4	0.165154	0.221658	0.209082	0.208441	0.259393	0.212746	0.0337354	15.8571	0.139328	0.128709	0.201717	0.0969985	0.13479	0.151701	0.212364	0.115848	0.129913	0.639823	0.104473	0.108915	0.123491	0.124464	0.204886	0.0528641	0.084065	0.0872077	0.0732898	0.110917	0.159977	0.0841175	0.0610635	0.0668331	0.0670107	0.0525937	0.549949	0.0905407	0.148591	0.101518	0.270166	0.238214	0.194053	0.132073	0.0988625	0.433826	0.0440368	0.133375
1	P49207	RL34_HUMAN	60S ribosomal protein L34	0.000258278	0.000241734	0.000353013	0.000337439	0.00017029	0.000272151	7.46567e-05	27.4321	0.000240883	0.000152936	9.15464e-05	0.00019862	0.000338887	0.000350468	0.000163149	0.000234765	0.000184736	0.000573822	0.000187495	0.000198344	8.08573e-05	0.00023007	0.000524081	0.000192423	0.000205013	0.000118721	0.000263984	0.000393993	0.000304871	0.000222575	0.000457789	0.000216954	0.000102552	0.000244493	0.000446375	9.48369e-05	0.000233328	0.000406513	0.000281431	0.000357061	0.000219449	0.000142945	0.000187444	0.000291473	0.000160446	0.000464127
14	P11021	BIP_HUMAN	Endoplasmic reticulum chaperone BiP	0.0211541	0.0243229	0.0246199	0.0241693	0.0332651	0.0255063	0.00455837	17.8716	0.0274011	0.0161477	0.0325799	0.0217513	0.02825	0.0231277	0.0280514	0.0171753	0.0247649	0.0212351	0.0191239	0.0287872	0.0154216	0.0148215	0.0192453	0.0208618	0.0185218	0.01339	0.0170817	0.0256056	0.0506172	0.0201703	0.0340023	0.0149929	0.0157038	0.0232701	0.0168902	0.0183825	0.0350216	0.0215671	0.0293102	0.0814192	0.031387	0.0194875	0.0138048	0.0276702	0.0144166	0.0736265
1	O76003	GLRX3_HUMAN	Glutaredoxin-3	5.41627e-05	0.000547406	0.000530956	0.000403418	0.000173187	0.000341826	0.000219668	64.2631	0.00022847	0.000216892	0.000919636	0.000401181	0.000453585	0.000508688	0.000720541	0.000391661	0.000194787	0.000514735	0.000295219	0.000432528	9.19704e-05	0.000283668	0.000479417	0.000256916	0.000210169	0.000209762	0.000492272	0.000313568	9.17311e-05	0.000166637	0.000342186	9.899e-05	0.000209086	0.00017387	0.000719418	0.000117423	0.000401214	8.52726e-05	0.00067293	0.000765698	0.000528291	0.000193371	0.000272019	5.54687e-05	6.72013e-05	4.42921e-05
1	Q9NRX4	PHP14_HUMAN	14 kDa phosphohistidine phosphatase	9.07747e-05	4.35422e-05	0.000145691	8.67801e-05	0.00014928	0.000103214	4.44745e-05	43.0897	8.30064e-05	0.000173551	0.000128126	4.84848e-05	9.71385e-05	5.09434e-05	0.000149468	4.21222e-05	0.000110456	8.30731e-05	9.18421e-05	0.000191761	4.28995e-05	0.000209068	0.000293249	0.00017941	0.000100212	0.000100529	7.06688e-05	0.000188441	4.93731e-05	4.68416e-05	8.40557e-05	0.00013521	0.000322136	8.83918e-05	0.000103555	0.000321304	0.000204266	0.000164788	7.07087e-05	0.000102893	0.000270286	3.76719e-05	0.000103944	8.4086e-05	4.80842e-05	0.000395094
3	P84243	H33_HUMAN	Histone H3.3	0.012969	0.0109161	0.0164299	0.0129382	0.0119011	0.0130309	0.00208052	15.9661	0.0128829	0.0061433	0.00976008	0.00822125	0.00961439	0.0113551	0.0129255	0.0083684	0.00933614	0.0556578	0.00752537	0.00706619	0.0100012	0.0101443	0.0195826	0.00404417	0.00687109	0.00476316	0.00497676	0.0102976	0.0110174	0.007925	0.00345546	0.00403525	0.00491271	0.005559	0.041706	0.00645615	0.00989792	0.015247	0.0167357	0.0217158	0.0100743	0.00793686	0.00497421	0.0615542	0.00779227	0.0108561
4	Q8IYT1	FA71A_HUMAN	Protein FAM71A	0.00306358	0.00342459	0.00355976	0.00315878	0.00289628	0.0032206	0.000269397	8.36481	0.00398151	0.00299641	0.00380064	0.00282523	0.00254911	0.00370275	0.00426209	0.00384096	0.00330709	0.00275291	0.00496765	0.00477491	0.00468626	0.00230654	0.00509472	0.00326665	0.00553386	0.00454049	0.00449297	0.00502825	0.00162803	0.00328262	0.00598964	0.00382734	0.00683379	0.00296794	0.00495378	0.00368689	0.00390558	0.0031093	0.00554859	0.00262692	0.00651411	0.00288359	0.00503373	0.00229981	0.00307081	0.00809647
2	A4D1T9	PRS37_HUMAN	Probable inactive serine protease 37	0.000812403	0.000890102	0.000952761	0.000991269	0.0012144	0.000972186	0.00015139	15.5721	0.00110652	0.000662293	0.000843313	0.00115496	0.000585625	0.000866346	0.000838663	0.00064024	0.000927998	0.000939229	0.00112836	0.000591742	0.00103675	0.000867883	0.00154739	0.000356131	0.00128407	0.000627153	0.00165217	0.00094602	0.000388734	0.000935552	0.000740002	0.000999144	0.00122175	0.000618789	0.000207149	0.000850232	0.00144875	0.001155	0.00171759	0.000383314	0.000783032	0.000364585	0.000776043	0.00183215	0.000751073	0.00101399
7	P41252	SYIC_HUMAN	Isoleucine--tRNA ligase, cytoplasmic	0.00289398	0.00357981	0.00449847	0.0030654	0.00387295	0.00358212	0.000645138	18.01	0.00195367	0.0014785	0.00270318	0.0016173	0.00192362	0.00268109	0.0053093	0.00164543	0.00232451	0.00382362	0.00170994	0.00343858	0.0026685	0.00418615	0.0035287	0.00182144	0.00230933	0.00141903	0.00205935	0.00219704	0.00845057	0.00163825	0.00209586	0.00183045	0.00256847	0.00152238	0.00504609	0.00538423	0.00324009	0.00354695	0.0034093	0.00455629	0.0065976	0.00192364	0.00254207	0.00428391	0.00124024	0.00376608
8	O60763	USO1_HUMAN	General vesicular transport factor p115	0.00421019	0.00230244	0.00256436	0.0043236	0.00270423	0.00322096	0.000966464	30.0054	0.00186207	0.00320263	0.00645464	0.00480618	0.00346259	0.00468969	0.00823371	0.00228591	0.00262942	0.00385576	0.00122317	0.00233293	0.00208492	0.00617009	0.00315973	0.00242404	0.00388857	0.00410905	0.00281522	0.00128539	0.00503143	0.00122167	0.00180947	0.00212642	0.00130134	0.00197097	0.00571653	0.00177167	0.00291841	0.00455624	0.00460434	0.0081701	0.0112146	0.00113887	0.00234615	0.00227018	0.00303064	0.0062326
3	P27824	CALX_HUMAN	Calnexin	0.00141741	0.00153944	0.0015878	0.00127265	0.00169076	0.00150161	0.00016136	10.7457	0.00131964	0.000853634	0.00136338	0.0017397	0.00102523	0.00106711	0.00230206	0.000954662	0.00102047	0.00176988	0.00060361	0.000592785	0.0011369	0.000847985	0.000928185	0.00101279	0.000478889	0.000533502	0.00067901	0.000954576	0.00156724	0.000434319	0.00130997	0.000152924	0.0027431	0.00116582	0.00239765	0.000867023	0.00132923	0.00134809	0.00263332	0.00266902	0.00533863	0.000690897	0.000889502	0.00204843	0.000303358	0.000768956
1	Q6UX06	OLFM4_HUMAN	Olfactomedin-4	0.000739327	0.00107839	0.000997542	0.000670687	0.00090799	0.000878787	0.000171429	19.5075	0.000301278	0.000183718	0.000192	0.000359678	0.000142137	0.000221768	0.000484088	0.000129008	6.96062e-05	0.000297043	8.59153e-05	8.84183e-05	0.000541173	4.74066e-05	0.000158159	0.000509627	7.31002e-05	0.000157826	0.000192797	5.0322e-05	0.000982103	2.13027e-05	8.58248e-05	3.41498e-05	0.000157139	0.00097616	0.00292622	0.000119645	0.000247038	0.000221174	0.00135082	0.000574717	0.000236021	0.000919643	0.00017131	0.000354142	7.09246e-05	0.00033271
1	Q5TEC6	H3PS2_HUMAN	Histone HIST2H3PS2	0.0125714	0.00900904	0.0151431	0.0148649	0.0105119	0.0124201	0.00267821	21.5635	0.0134366	0.00945422	0.00748284	0.00882448	0.0103465	0.0124909	0.0152637	0.0100371	0.00875963	0.0602129	0.00744802	0.00562985	0.0112143	0.0106947	0.0167372	0.00383671	0.00750829	0.0066844	0.0063688	0.0089325	0.0115833	0.00676028	0.00405714	0.00514443	0.00702567	0.00422923	0.0543287	0.00837203	0.0154382	0.0169807	0.023343	0.0220147	0.0179183	0.0123109	0.00558726	0.0419273	0.00606385	0.00880808
1	Q9UKF2	ADA30_HUMAN	Disintegrin and metalloproteinase domain-containing protein 30	0.000374354	0.000362519	0.000188174	0.000258162	0.000183561	0.000273354	9.17888e-05	33.5787	5.26619e-05	0.000161537	0.000149094	0.000209529	5.48869e-05	6.2861e-05	0.000175931	0.000301614	0.000179639	0.000196222	9.06963e-05	0.000193496	0.000246965	0.00149329	0.000189598	0.000186736	0.00014469	0.00040288	0.000177826	0.00043121	0.000803814	0.000756952	0.000187237	0.000824007	0.000204417	0.000237991	0.000604677	0.00011833	0.000585024	0.00101104	0.000219103	0.000568467	0.00062634	0.000481753	0.000124499	8.99343e-05	0.000669182	0.000586162
2	Q9H0I9	TKTL2_HUMAN	Transketolase-like protein 2	0.000974279	0.00094874	0.000761568	0.000786527	0.00116795	0.000927812	0.00016421	17.6987	0.000420701	0.000447481	0.00100081	0.000984339	0.000693941	0.000426971	0.000508183	0.000117943	0.000369555	0.000618019	0.000336278	5.08803e-05	0.000395957	6.31211e-05	0.000833032	0.000442545	0.000281493	0.000277777	0.000799218	0.000397878	0.000541021	0.000238859	0.000477676	0.000224652	0.000169143	0.000394455	0.00181381	0.000494272	0.00033562	0.000440174	0.000694727	0.00104102	0.000433249	0.000283296	0.000829969	0.000661929	0.000107083	0.000618227
2	O00487	PSDE_HUMAN	26S proteasome non-ATPase regulatory subunit 14	0.00179053	0.00218951	0.00221266	0.00215527	0.00247567	0.00216473	0.000244801	11.3086	0.000169313	0.000549733	0.000764588	0.000795551	0.000631156	0.00123288	0.00192879	0.00105857	0.00107493	0.00210966	0.000867826	0.000864113	0.00159546	0.000220632	0.000964666	0.000489797	0.000469074	0.000255521	0.000316172	0.000645597	0.00231498	0.00137756	0.00170858	0.00115107	0.00166105	0.000443148	0.00189651	0.00195682	0.00228346	0.000406012	0.00139862	0.00171274	0.000583541	0.000964567	0.000301104	0.00104762	0.00055834	0.00263827
7	P00918	CAH2_HUMAN	Carbonic anhydrase 2	0.011916	0.00722768	0.00980314	0.0088463	0.00800472	0.00915957	0.00181495	19.8148	0.00837	0.00503368	0.0171969	0.00835761	0.011717	0.0136166	0.0116466	0.00643906	0.01306	0.0147859	0.0126767	0.00674219	0.0120515	0.00887325	0.00843671	0.00611812	0.0108868	0.00841484	0.0120572	0.0141011	0.0212	0.00626724	0.0117089	0.00713897	0.00987888	0.00865848	0.0106424	0.0106846	0.0182108	0.0135135	0.0166785	0.0101565	0.0176752	0.00614751	0.00756137	0.00864512	0.00393175	0.0407076
1	P02792	FRIL_HUMAN	Ferritin light chain	0.000995811	0.00103072	8.77439e-05	0.000696412	0.00143296	0.000848729	0.000499593	58.8637	3.34078e-05	2.80144e-05	0.000127369	5.90843e-05	5.12051e-05	0.000662374	0.000804331	1.97313e-05	0.000120436	8.91325e-05	5.86071e-05	9.78997e-05	0.00151705	4.42479e-05	4.50293e-05	0.000152323	9.28406e-05	6.17498e-05	4.29362e-05	0.000533581	0.000128784	0.000180411	3.53756e-05	0.000508583	0.000331101	0.000260601	7.62911e-05	0.000185646	0.000404656	0.000124697	0.000456017	9.7821e-05	0.000992746	8.15902e-05	0.000155402	0.000299548	4.54113e-05	0.0037797
1	P61081	UBC12_HUMAN	NEDD8-conjugating enzyme Ubc12	0.000419798	0.000425701	0.000250755	0.000287213	0.000449663	0.000366626	9.07533e-05	24.7536	0.000850104	0.000405077	0.000129184	0.000410856	0.000895655	0.000428864	0.0014058	0.00108596	0.000928816	0.000449247	0.000742292	0.00042103	0.000665853	0.000554885	0.00189458	0.000240683	0.000563291	0.000659231	0.000205291	0.00119148	0.00111307	0.000223617	0.000280676	0.000375984	0.000551961	0.000293874	0.000465924	0.000749895	0.000698754	0.00156559	0.00029996	0.000121852	0.000189897	0.000148893	0.00177081	0.000248041	0.000145073	0.00129248
1	Q9H2U2	IPYR2_HUMAN	Inorganic pyrophosphatase 2, mitochondrial	6.9573e-05	0.000470022	4.45003e-05	0.000293219	0.000145215	0.000204506	0.000177266	86.6801	0.000116502	8.71751e-05	6.5339e-05	1.88845e-05	4.62248e-05	0.00126161	0.000183788	2.94773e-05	0.000172227	1.77485e-05	8.94869e-05	0.000168995	0.000201649	4.14635e-05	0.000107224	8.72119e-05	5.90739e-05	0.000165054	0.000121695	0.000272872	0.000615777	0.000299157	0.000338214	0.000248965	8.10197e-05	0.000109521	0.000381558	0.000219443	0.000322824	0.0016021	0.000459591	4.41069e-05	0.000214607	0.000211035	6.87924e-05	0.00138017	5.38769e-05	0.00028287
3	Q13162	PRDX4_HUMAN	Peroxiredoxin-4	0.0020655	0.00212163	0.00238211	0.00167523	0.00113053	0.001875	0.000486931	25.9697	0.000982749	0.00108696	0.00108089	0.00240783	0.00194259	0.00198154	0.00178244	0.00122983	0.00150999	0.00240506	0.00187434	0.000726982	0.00228824	0.000862252	0.000929793	0.00209342	0.00200732	0.0020573	0.00237267	0.00219011	0.00281944	0.0014212	0.00222315	0.00233932	0.00245046	0.000663576	0.00221065	0.00220176	0.00332113	0.00141434	0.00280123	0.00424747	0.00472942	0.00210707	0.00247508	0.00268242	0.000263112	0.00355293
7	P02538	K2C6A_HUMAN	Keratin, type II cytoskeletal 6A	0.0054383	0.00504063	0.00633735	0.00480989	0.00528776	0.00538278	0.000584932	10.8667	0.00123101	0.00107369	0.00346856	0.00118957	0.00069411	0.00106416	0.00383624	0.0156165	0.00292198	0.000991199	0.00225156	0.00243606	0.00243809	0.00396348	0.00469386	0.00233314	0.00242563	0.00350975	0.0019742	0.000879576	0.00389433	0.000739476	0.000676673	0.00160875	0.00321267	0.00159991	0.00729505	0.00306991	0.00262105	0.00226274	0.00199509	0.00161734	0.00279782	0.00074356	0.0112065	0.00331495	0.000755872	0.00306133
3	Q8TC71	MIEAP_HUMAN	Mitochondria-eating protein	0.00355784	0.00427178	0.0041321	0.00399082	0.00486251	0.00416301	0.000473807	11.3814	0.00486769	0.00329181	0.0070935	0.00379368	0.0028507	0.00443877	0.00954839	0.00334096	0.00327988	0.00337267	0.00516136	0.0053961	0.00453864	0.00380735	0.00381717	0.00428373	0.00523175	0.00363925	0.0040766	0.00478349	0.00348116	0.00435202	0.00409102	0.00419448	0.0046718	0.00388544	0.00386052	0.00379115	0.00142647	0.00523246	0.00291673	0.0038788	0.00548719	0.00362008	0.00222106	0.00334981	0.00410119	0.00338298
1	Q969V4	TEKT1_HUMAN	Tektin-1	0.000265131	0.000161325	0.000104936	0.000125878	0.000214213	0.000174297	6.55127e-05	37.5869	0.00133443	0.000376017	0.00189549	0.00105627	0.00136452	0.000150712	0.00240998	0.00128093	0.0012061	6.81602e-05	0.00118477	0.000103468	0.00138673	0.000346137	0.00151175	0.00116517	0.00135084	2.92489e-05	0.00110544	0.000192674	8.59012e-05	2.0819e-05	0.001136	0.000147711	0.0015864	0.00103945	0.00120512	0.00095084	0.00015913	0.000124975	0.000150068	6.4241e-05	0.000674846	7.10262e-05	0.000326806	3.25316e-05	4.4401e-05	0.000673165
2	Q8N0W7	FMR1N_HUMAN	Fragile X mental retardation 1 neighbor protein	0.000744638	0.00111078	0.00267873	0.000518348	0.00243962	0.00149842	0.000994734	66.3854	0.000201835	0.000371163	0.000853278	0.000272643	0.000871598	0.000865218	0.00192103	0.000724382	0.00208779	0.000530128	0.000796641	0.000754241	0.000849307	0.00141765	0.0019019	0.000410522	0.000677685	0.00109288	0.00110897	0.000812159	0.00105305	0.00085296	0.000247708	0.00116422	0.000286887	0.00139807	0.00127764	0.00151362	0.00014187	0.000719911	0.00032184	0.000464102	0.000770311	0.000116695	0.000786485	0.000571487	5.941e-05	0.00184073
2	P15924	DESP_HUMAN	Desmoplakin	0.000372968	0.000240773	0.00332963	0.000436958	0.00047206	0.000970477	0.00132175	136.196	0.000257137	0.00019688	0.000213785	0.000216692	0.000266397	0.000223584	0.000306453	0.00095565	0.000391117	4.04399e-05	0.000127418	0.000171755	0.00409954	0.000337414	0.000339315	0.000266559	0.000645618	0.000331512	0.000318414	0.00084236	0.000594544	0.000104255	0.000327888	0.000170058	0.000735745	0.000207222	0.000112426	0.000416074	0.000298058	0.000573973	0.000765722	0.000230439	0.000746312	0.000261512	0.00175515	0.000467088	0.000114633	0.000298273
1	O14684	PTGES_HUMAN	Prostaglandin E synthase	0.00021683	0.000196804	0.000555614	0.000567055	0.000532051	0.00041367	0.000189385	45.7815	0.000611044	0.000366737	0.000400762	0.000235717	0.000206327	0.00098547	0.0012223	0.000640006	0.000674251	0.00138009	0.000518281	0.000836806	0.000704216	0.000727165	0.00122236	0.000517698	0.000226285	0.000381536	0.000573605	0.00119541	0.00105209	0.000118524	0.000478281	0.000408097	0.000639339	0.000641914	0.000513714	0.000755203	0.0011372	0.000737234	0.000561029	0.000961079	0.000705575	9.81871e-05	0.000270468	0.000940121	8.70579e-05	0.000257784
1	P60842	IF4A1_HUMAN	Eukaryotic initiation factor 4A-I	0.000618596	2.66862e-05	0.000116504	0.000584917	0.000109554	0.000291251	0.000285893	98.1602	3.18699e-05	0.0163206	0.000314127	3.49402e-05	3.14663e-05	1.9242e-05	0.000160259	2.09568e-05	7.57941e-05	1.12521e-05	0.000367371	5.9005e-05	0.000407349	0.000876502	0.000185554	0.000396923	0.000144856	8.92713e-05	1.03664e-05	2.55169e-05	0.0853245	1.53094e-05	0.000447792	4.82654e-05	5.23627e-05	2.51802e-05	6.43101e-05	0.0396249	0.000598036	0.00019471	0.000528494	0.0185453	0.000102358	2.74066e-05	0.000167915	0.000363467	0.000128066	0.000306685
1	P62191	PRS4_HUMAN	26S proteasome regulatory subunit 4	0.000696056	0.00100355	0.00068846	0.00051881	0.000756638	0.000732703	0.000175344	23.9311	0.000402828	0.000407833	0.000518286	0.000483541	0.000615083	0.000547656	0.000714366	0.000491768	0.0004047	0.000649475	0.000558327	0.000654782	0.000668131	0.000469626	0.000632314	0.000608207	0.000640339	0.000516837	0.000545893	0.000841162	0.00104521	0.000556904	0.000812645	0.000393297	0.000668784	0.000417898	0.000848735	0.000455802	0.000758787	0.000766374	0.00115033	0.00103502	0.000894282	0.000492862	4.08738e-05	0.000694138	0.000220707	0.000834742
1	P49223	SPIT3_HUMAN	Kunitz-type protease inhibitor 3	8.40389e-05	0.000391948	0.000496899	0.000295555	0.000787964	0.000411281	0.000259843	63.179	9.70375e-05	0.000315185	0.000119403	5.86356e-05	0.000100266	0.000673146	0.00106994	9.93221e-05	0.000251132	0.00102885	0.000282211	0.000113295	0.000846348	0.000285219	0.000668377	9.41976e-05	5.45656e-05	0.00031751	0.00023322	0.000360107	0.00123925	0.000133649	7.29808e-05	0.000198418	0.000297641	0.00031705	0.000909361	0.0004933	0.000538012	0.000568722	0.000522641	0.000213805	0.000608342	9.03752e-05	0.00020135	0.000265065	8.62499e-05	0.00183598
11	Q99832	TCPH_HUMAN	T-complex protein 1 subunit eta	0.0099893	0.0120246	0.012752	0.0105252	0.0139711	0.0118524	0.00162484	13.7089	0.0108408	0.00931614	0.0127113	0.00779536	0.0101202	0.00943993	0.0126463	0.00828687	0.00986064	0.0151551	0.0102674	0.00956729	0.0108775	0.0115445	0.0161251	0.0103233	0.012251	0.00807398	0.00806804	0.0130525	0.0204937	0.00881519	0.0139342	0.00827592	0.0121817	0.00919398	0.0164631	0.0126197	0.0151192	0.0190072	0.0177931	0.0212193	0.0194008	0.00713978	0.0162881	0.0136378	0.00576241	0.0292944
1	Q9UHY7	ENOPH_HUMAN	Enolase-phosphatase E1	0.000407159	0.000406732	0.000371498	0.000416342	0.000365744	0.000393495	2.31187e-05	5.87523	0.000139568	8.86975e-05	0.000132628	0.00016373	6.82545e-05	0.000142517	0.00449011	0.000128509	1.93271e-05	0.000400629	0.000136277	0.000458931	0.000148165	0.000231127	0.00049519	0.00025679	0.000239633	0.000104002	0.00011	0.000160486	0.00031151	6.40419e-05	0.000144572	0.00113123	0.000516215	9.42728e-05	0.000237617	0.000720499	0.000156773	0.00115991	0.000292331	5.15262e-05	0.00021612	0.0001099	0.000106344	6.50139e-05	0.000147552	0.000845001
3	P10644	KAP0_HUMAN	cAMP-dependent protein kinase type I-alpha regulatory subunit	0.00283472	0.00347237	0.00418867	0.00291742	0.00343102	0.00336884	0.000542164	16.0935	0.00281113	0.00215914	0.00492626	0.00261386	0.00438498	0.00245795	0.00418154	0.00259664	0.00312895	0.00289836	0.00199176	0.00230201	0.00427878	0.00314939	0.00185924	0.0030012	0.00198026	0.00239643	0.00258742	0.00249965	0.00557373	0.00185309	0.0034148	0.00189871	0.00316879	0.00235978	0.00646175	0.00252757	0.00346767	0.0035503	0.00683583	0.00544492	0.0035733	0.0013107	0.00137311	0.00213145	0.00177401	0.00526963
9	Q8TEX9	IPO4_HUMAN	Importin-4	0.00777847	0.00819144	0.00904247	0.00807365	0.00896993	0.00841119	0.000564197	6.70769	0.00815045	0.0045107	0.0100154	0.0075346	0.00892682	0.00887154	0.00705784	0.00432444	0.00429061	0.00509919	0.00746296	0.00714516	0.00638287	0.00746161	0.00608426	0.00766608	0.00326138	0.00397701	0.00919756	0.00537009	0.011645	0.00376858	0.00560708	0.00463513	0.0040235	0.00388768	0.006996	0.00684511	0.0055933	0.00505386	0.011999	0.0108474	0.0118631	0.00546199	0.00619883	0.00662843	0.00256564	0.00646712
1	O15144	ARPC2_HUMAN	Actin-related protein 2/3 complex subunit 2	0.000358128	0.00035698	0.000406961	8.66026e-05	0.000139831	0.0002697	0.000145489	53.9447	0.000174758	0.000178566	0.000214415	4.04835e-05	0.00022184	0.000193767	0.000813697	9.19088e-05	0.000169771	3.53587e-05	0.000272167	0.000422336	0.000116369	0.000235321	0.000575495	0.000378808	0.000350166	0.000239789	6.63133e-05	0.000109119	0.000318435	0.000132881	0.000154236	0.000124162	0.000170094	9.3963e-05	0.000334349	0.000718418	0.000117	0.000321891	0.000292116	0.00100843	0.000682854	9.2701e-05	0.000199526	0.000243801	9.42916e-05	0.000189392
2	P61923	COPZ1_HUMAN	Coatomer subunit zeta-1	0.000257026	0.00054307	0.000629065	0.000596616	0.000443253	0.000493806	0.000149927	30.3615	0.000276402	0.000201224	0.000140397	0.000233215	8.86874e-05	0.000119997	0.000533	0.000156771	0.000440686	0.000528506	0.000234706	0.000225575	0.000336444	0.000683886	0.000393096	0.000170606	0.000371322	0.000415582	0.000216064	0.000321936	0.000142104	0.00029519	0.00027012	0.000108907	0.000321377	0.000204298	0.000731241	0.000434735	0.000278307	0.000485971	0.00019696	0.000727153	0.000714896	7.06668e-05	0.000372779	0.000612002	0.000121782	0.000187485
1	P54136	SYRC_HUMAN	Arginine--tRNA ligase, cytoplasmic	0.000919855	0.000479778	0.000626574	0.000764408	0.000525168	0.000663157	0.000180383	27.2007	0.000458554	0.000484478	0.000495293	6.0779e-05	0.00092864	0.000820581	0.000664213	0.000655908	0.000520744	0.000904279	0.000204195	0.000985791	0.000468773	0.000196938	0.000352137	0.000630922	0.000192629	0.000801504	0.000760531	0.000641333	0.00014902	0.000432046	0.000771099	0.000412998	0.000253934	0.000208766	0.00103231	0.000434894	0.000294591	0.000662145	0.000845303	0.00101488	0.000643022	0.000312148	0.000755974	0.000639763	0.000279195	0.000392963
4	Q9HAT0	ROP1A_HUMAN	Ropporin-1A	0.00173383	0.00906284	0.00207332	0.000472991	0.00206009	0.00308061	0.00340796	110.626	0.00293492	0.00248539	0.00258446	0.00196687	0.00149919	0.00217882	0.00214889	0.00128146	0.00229122	0.00174527	0.00280803	0.00363895	0.00431316	0.00183065	0.00354091	0.0011109	0.000774933	0.00258511	0.00294097	0.00495085	0.00542101	0.0064982	0.00375756	0.00563999	0.00717915	0.0043248	0.00920129	0.00112171	0.00452126	0.00503061	0.00547215	0.00569234	0.00257939	0.00251289	0.00456905	0.00942323	0.00394646	0.00399869
9	P35579	MYH9_HUMAN	Myosin-9	0.00460352	0.00598466	0.00712902	0.00575263	0.00748296	0.00619056	0.00115151	18.601	0.00179023	0.00264853	0.0021053	0.00169889	0.00143268	0.00261476	0.00429013	0.00240385	0.0031299	0.010288	0.00141718	0.00317515	0.00349917	0.0029332	0.00239412	0.00519991	0.00209506	0.00285814	0.00221382	0.00327734	0.00334281	0.000826512	0.00192362	0.00193924	0.00192399	0.00157633	0.00315932	0.00360861	0.00607997	0.00492194	0.00244542	0.0100238	0.00515318	0.00126591	0.00456085	0.0143516	0.0030869	0.00727389
2	Q93099	HGD_HUMAN	Homogentisate 1,2-dioxygenase	0.000162008	0.000276157	0.000242696	0.000118212	0.000358206	0.000231456	9.46537e-05	40.895	0.000145691	0.000397161	0.000551957	0.000334746	0.000194549	0.000129853	0.000701682	0.000288171	0.000214433	4.50741e-05	0.000294177	0.000199135	0.000270514	0.000267691	0.000553188	0.000212991	0.000215319	0.000370524	0.000211721	0.000225882	0.000380361	8.10905e-05	0.000695326	0.00055984	0.000137367	0.000179844	0.000572136	0.000572474	0.000773656	0.000865155	0.00086275	0.000744681	0.000524139	0.000169188	0.000430151	0.000931542	0.000149934	0.000536477
3	P00450	CERU_HUMAN	Ceruloplasmin	0.00415799	0.00171923	0.00122409	0.00410675	0.00536014	0.00331364	0.00176341	53.2167	0.00061446	0.00408978	0.00685767	0.000689179	0.00077326	0.00087264	0.00279102	0.00114281	0.000720674	0.00174867	0.000776249	0.00075097	0.00621605	0.0102701	0.00271746	0.00109894	0.00234541	0.00738957	0.00123586	0.000732015	0.00170342	0.00131505	0.000696951	0.00130743	0.0130703	0.000659602	0.000658793	0.008518	0.00719944	0.00914873	0.00562166	0.00496707	0.00118695	0.00197858	0.00196734	0.00301543	0.00169026	0.00295531
3	Q9NPJ3	ACO13_HUMAN	Acyl-coenzyme A thioesterase 13	0.0017857	0.00238381	0.00274983	0.00268833	0.00291828	0.00250519	0.000446216	17.8117	0.00196321	0.00211905	0.00256703	0.00259844	0.00226577	0.00396626	0.00435078	0.00242494	0.00356537	0.00240123	0.0027111	0.00274097	0.00306924	0.00213327	0.00546908	0.00126834	0.0024584	0.00274388	0.00330822	0.00276598	0.00209897	0.00202238	0.00260659	0.00275025	0.00287856	0.00189344	0.00496195	0.00299727	0.00376808	0.00204735	0.00295591	0.00242062	0.00355652	0.00208034	0.00270643	0.00256907	0.00140255	0.00303723
3	Q92820	GGH_HUMAN	Gamma-glutamyl hydrolase	0.00799457	0.0098815	0.00786016	0.00766602	0.00917805	0.00851606	0.000965323	11.3353	0.0062842	0.00372913	0.00704322	0.00415434	0.00501539	0.00552002	0.00827213	0.00479183	0.00683312	0.00580391	0.00648883	0.00624744	0.00733921	0.0090454	0.00695867	0.0073239	0.00733026	0.00689208	0.00460243	0.00875399	0.007834	0.00609932	0.00579545	0.00591897	0.00868556	0.00448974	0.00587694	0.00473113	0.007084	0.00699536	0.00763018	0.00641618	0.0104754	0.00460504	0.00525283	0.00992429	0.00498221	0.00211319
3	O14841	OPLA_HUMAN	5-oxoprolinase	0.000616187	0.000951634	0.000552114	0.00327586	0.00298831	0.00167682	0.00134096	79.9706	0.00318651	0.00272367	0.000565713	0.00170465	0.000208683	0.0021098	0.000897942	0.000558073	0.000713989	0.00059031	0.000328499	0.00620522	0.00298735	0.0022334	0.000764619	0.00564492	0.00607463	0.000784218	0.00104473	0.00028974	0.000288962	0.0001754	0.00270443	0.000533457	0.00687727	0.000457185	0.000368475	0.00061144	0.000617851	0.000868036	0.000270001	0.000611749	0.00108718	0.000948958	0.0026299	0.00123059	0.000506889	0.00349442
1	P20339	RAB5A_HUMAN	Ras-related protein Rab-5A	6.79168e-05	0.000230086	0.000195275	0.000165844	0.000105447	0.000152914	6.59447e-05	43.1254	0.000126651	0.000147384	0.000183448	0.000177661	9.62561e-05	0.000160826	0.00034478	0.000213047	6.66078e-05	0.000152493	0.00044919	0.000247945	0.00052861	0.000330159	0.000268562	7.47513e-05	0.000379468	0.000411683	0.000198069	0.000413126	0.000403454	8.99845e-05	0.000182564	0.000192001	0.00142798	0.000607199	0.000136237	0.000298434	0.000140894	0.000248139	0.000636908	0.00014756	0.000191141	6.7501e-05	0.000143282	0.00190745	0.00188507	0.000391973
3	Q13200	PSMD2_HUMAN	26S proteasome non-ATPase regulatory subunit 2	0.00406506	0.00322138	0.00376352	0.00396483	0.00485639	0.00397423	0.000591126	14.874	0.00337513	0.00324801	0.00480397	0.00263492	0.00356845	0.00322778	0.00466499	0.00251665	0.00308617	0.0040055	0.00270952	0.00224628	0.00185716	0.00388163	0.00216539	0.00249777	0.00359775	0.0011237	0.00188895	0.00198986	0.00860747	0.00286758	0.00390211	0.00129285	0.00330978	0.00287721	0.0029289	0.00157423	0.00319027	0.00481487	0.00372762	0.00336461	0.00453695	0.00206192	0.0037636	0.00447986	0.00178147	0.00396055
2	O75531	BAF_HUMAN	Barrier-to-autointegration factor	0.000248699	0.000962671	0.000745908	0.000862525	0.0010915	0.00078226	0.000324279	41.4541	0.00140513	0.00129636	0.00134248	0.0015409	0.00136159	0.00152597	0.00179374	0.00148238	0.00195724	0.00134074	0.00175751	0.00104312	0.00183918	0.00271431	0.00314099	0.000430104	0.00198771	0.00144113	0.000866327	0.00177451	0.000732865	0.00158808	0.00148748	0.00174076	0.000549241	0.00135741	0.00309154	0.00139356	0.00115178	0.000957887	0.00150383	0.000773941	0.00209974	0.00111606	0.00355403	0.00276206	0.00112288	0.00109918
2	Q9UJT2	TSKS_HUMAN	Testis-specific serine kinase substrate	0.000387915	0.00045705	0.000410021	0.000463594	0.00052532	0.00044878	5.32751e-05	11.8711	0.000415652	0.000190974	0.000415128	0.000267731	0.000561205	0.000463073	0.00144987	0.000652465	0.000651556	0.00082546	0.000249446	0.000240927	0.00135176	0.00169809	0.00103475	0.00137277	0.000880526	0.000489819	0.000632606	0.000861274	0.000346761	0.000229343	0.000189308	0.000397488	0.000770258	0.000652348	0.00213573	0.000195164	0.00119309	0.000234595	0.000643379	0.000415167	0.00044332	0.000374944	0.000474671	0.000220783	0.000152437	0.000586697
1	O43692	PI15_HUMAN	Peptidase inhibitor 15	0.000329181	0.000599787	0.000611625	0.000584714	0.000857182	0.000596498	0.000186945	31.3404	0.000828752	3.47534e-05	0.000189261	0.000571625	0.000319067	0.000243287	0.00121601	0.000118085	0.000198172	0.000682162	0.000211134	4.31917e-05	0.000615604	0.000157834	0.000897548	0.000253402	0.000219851	0.000386642	0.00037113	0.000624238	0.000609152	0.000127579	0.000227537	0.000709991	0.000178878	0.00104646	0.00048396	0.000518942	0.00106928	0.000879431	0.00164889	0.00107646	0.00117037	0.0006058	0.00184315	0.00119452	0.000254557	0.000781622
2	Q9HB07	MYG1_HUMAN	MYG1 exonuclease	0.00125632	0.00142567	0.00175133	0.00146337	0.00158235	0.00149581	0.000184462	12.3319	0.00131041	0.000767635	0.00159036	0.000990478	0.00123042	0.00170543	0.00149259	0.0008228	0.000965021	0.00157047	0.00084824	0.00138258	0.00100882	0.00126975	0.0188619	0.00102771	0.00113891	0.000955999	0.000938846	0.00119166	0.00137096	0.00118614	0.00108896	0.0224876	0.000822646	0.0225059	0.0011029	0.000658611	0.00119647	0.00124229	0.00152144	0.00186327	0.0013904	0.000837938	0.0254893	0.0160633	0.00607218	0.0382747
1	P18440	ARY1_HUMAN	Arylamine N-acetyltransferase 1	0.000293623	0.000284565	0.000643518	0.000212318	0.000379687	0.000362742	0.000167808	46.261	4.46005e-05	1.6004e-05	0.000210338	0.000111683	6.47046e-05	0.000182352	8.6724e-05	0.0002803	0.000316805	0.000382018	0.000376432	0.000381638	8.14567e-05	0.000444763	0.000527436	0.000134456	0.000484524	0.000335033	0.000100202	2.5852e-05	0.000234485	1.84997e-05	0.00044761	0.000193465	0.00023069	9.53912e-05	0.000217728	0.000354064	5.49501e-05	0.000107798	8.96102e-06	7.10723e-05	0.000488224	2.89968e-05	0.000159291	0.000103893	1.71512e-05	0.000328642
4	Q8TEM1	PO210_HUMAN	Nuclear pore membrane glycoprotein 210	0.000632937	0.00104676	0.00165705	0.00178726	0.00219479	0.00146376	0.000620598	42.3976	0.00153129	0.000872125	0.00132591	0.000916799	0.00118726	0.0016032	0.00151301	0.00101177	0.0012846	0.000806237	0.00158803	0.00223065	0.00176038	0.00158183	0.00114089	0.00167429	0.00127763	0.00163097	0.00148882	0.00119552	0.0025871	0.00134553	0.00139724	0.000796624	0.00165261	0.000824642	0.00230884	0.000643723	0.000859818	0.00143077	0.0036613	0.00060906	0.000972343	0.00134929	0.000991089	0.00229333	0.000717347	0.00106252
1	Q96D96	HVCN1_HUMAN	Voltage-gated hydrogen channel 1	7.65001e-05	9.20447e-05	0.000300307	4.38273e-05	0.000170705	0.000136677	0.000102673	75.121	0.000953608	2.85588e-05	0.00104587	0.000481784	0.000954155	0.000184103	0.000531153	0.000815356	0.000775204	5.78413e-05	0.000873291	0.000183227	7.36538e-05	0.000907444	0.00119254	0.000863624	0.000257591	1.9698e-05	0.000299202	0.000113804	9.44079e-05	5.43426e-06	0.00113446	5.01828e-05	0.000765228	0.000689245	0.000120474	0.00042814	0.000147774	0.000117044	0.000226476	3.74936e-05	0.000133563	2.95032e-05	0.000838734	0.000154791	0.000111385	0.000886005
4	A2RUT3	TMM89_HUMAN	Transmembrane protein 89	0.00111536	0.00334981	0.000950483	0.001255	0.00140554	0.00161524	0.000984159	60.9296	0.000462376	0.000721235	0.00113967	0.000590381	0.00145594	0.00124462	0.00115966	0.000998144	0.00142257	0.00130249	0.00119188	0.00169599	0.00162078	0.00077465	0.0023318	0.0015724	0.00140357	0.00145558	0.00170106	0.00135951	0.00401104	0.00222627	0.00147781	0.00236573	0.00230526	0.00142148	0.00316127	0.0020057	0.00172991	0.00323713	0.00259814	0.00273388	0.0023481	0.00160776	0.0014935	0.00101589	0.000877355	0.00584329
6	Q9BYD9	ACTT3_HUMAN	Actin-related protein T3	0.00920379	0.00982808	0.00960042	0.00914798	0.0110488	0.00976582	0.00077054	7.89018	0.0044116	0.00425055	0.00914125	0.00302465	0.0122073	0.00878355	0.0105998	0.00864256	0.0095553	0.00655271	0.0119172	0.00921448	0.00686077	0.00964742	0.0123818	0.00932818	0.00669386	0.00765164	0.00815254	0.00676619	0.00723055	0.00739374	0.0086904	0.00790518	0.00712621	0.00963579	0.0119914	0.00984971	0.00677996	0.00393417	0.010629	0.0095389	0.0113002	0.00474339	0.0082834	0.00660349	0.00541979	0.0170557
3	P07237	PDIA1_HUMAN	Protein disulfide-isomerase	0.000741013	0.000838303	0.00100727	0.000830273	0.00062952	0.000809275	0.000139155	17.195	0.000476791	0.00026351	0.000568676	0.000368896	0.000355597	0.00108184	0.00569336	0.000480462	0.000756709	0.00056691	0.000567896	0.000947805	0.000690667	0.000942784	0.00114993	0.000721431	0.000474824	0.000587885	0.000451496	0.00195799	0.000951639	0.000236068	0.00088287	0.00126756	0.000750244	0.000867125	0.0032124	0.000955218	0.00134421	0.000610188	0.000635694	0.00329365	0.00178006	0.000340017	0.00261035	0.00169491	0.000362034	0.00118571
14	P02751	FINC_HUMAN	Fibronectin	0.0303021	0.0226834	0.0216122	0.0499225	0.0343482	0.0317737	0.0114462	36.0242	0.00601737	0.0046612	0.0158701	0.00756475	0.00727381	0.010243	0.0155128	0.00513124	0.0199775	0.0340204	0.00623423	0.0165933	0.0256046	0.0182127	0.0109595	0.0173899	0.00973182	0.00571994	0.019318	0.0126373	0.0249825	0.00221094	0.0154966	0.0184292	0.0118951	0.00725208	0.0058541	0.011507	0.034001	0.102928	0.00883644	0.0158622	0.0164877	0.0134497	0.0115378	0.0120997	0.00530865	0.0245016
2	O43776	SYNC_HUMAN	Asparagine--tRNA ligase, cytoplasmic	0.000514723	0.000651753	0.000486006	0.000539177	0.000868141	0.00061196	0.000156388	25.5553	0.000224345	0.000151515	0.00028931	0.000324918	0.000258183	0.00032179	0.000569684	0.000168864	0.000397519	0.000640398	0.000302805	0.000466843	0.000561071	0.000213521	0.00143843	0.000322106	0.000370815	0.000359252	0.000371758	0.000307342	0.00011686	5.06319e-05	0.000117652	0.000237198	0.000277469	0.00012933	0.000285238	0.000356698	0.000483184	0.000895004	0.000412519	0.000768178	0.00083366	4.66703e-05	0.000435306	0.00105103	3.23268e-05	0.00028834
7	P53621	COPA_HUMAN	Coatomer subunit alpha	0.0032596	0.00379415	0.0035866	0.0031334	0.00321304	0.00339736	0.000281018	8.27165	0.00211784	0.001045	0.0020046	0.00319597	0.00114641	0.00120384	0.00393637	0.00119031	0.00348349	0.00301709	0.00156944	0.00252389	0.0017454	0.00214764	0.00274153	0.0034425	0.00116879	0.00260922	0.00418044	0.00110312	0.00400988	0.000972216	0.00203239	0.000957691	0.00127976	0.00123018	0.00223767	0.0030068	0.00305825	0.00333299	0.00269307	0.00306349	0.00405442	0.00105432	0.00214442	0.00264231	0.000890353	0.0105311
3	P05109	S10A8_HUMAN	Protein S100-A8	0.00149383	0.00190652	0.0019559	0.00118809	0.00163481	0.00163583	0.00031478	19.2428	0.000933296	0.000672984	0.000615962	0.00111402	0.00416313	0.00221564	0.000824219	0.00553427	0.00470958	0.000814366	0.000961402	0.000922187	0.000859168	0.00222579	0.0110511	0.00517559	0.000568655	0.000927621	0.000558943	0.00135029	0.00147913	0.000693804	0.000975711	0.000428921	0.000771506	0.000970144	0.00187922	0.000556504	0.000694646	0.00135081	0.00940279	0.0425884	0.00404061	0.000740904	0.00348805	0.0285864	0.00039508	0.00249785
5	Q6ZU69	F205A_HUMAN	Protein FAM205A	0.00576129	0.0047562	0.00629223	0.00571831	0.00699693	0.00590499	0.000824246	13.9585	0.00744232	0.00404357	0.00470443	0.0042524	0.00615078	0.00854602	0.00636326	0.00629003	0.00488414	0.00434438	0.006848	0.00675376	0.00581219	0.0046853	0.00641542	0.00440626	0.00505414	0.00710058	0.00634214	0.00468933	0.00539941	0.00725264	0.00746859	0.00672764	0.00613201	0.00461087	0.00713657	0.00629202	0.00489508	0.00697718	0.00915762	0.00657151	0.00719054	0.00380131	0.00739097	0.00833267	0.00605847	0.0061554
2	P15289	ARSA_HUMAN	Arylsulfatase A	0.00196229	0.00424269	0.00171615	0.0016042	0.00589435	0.00308394	0.00190786	61.8643	0.00120107	0.00178823	0.00382746	0.00159171	0.00134257	0.00408168	0.000582538	0.00137595	0.00149213	0.0011651	0.00145664	0.00234292	0.00368949	0.00132662	0.00238067	0.00195358	0.00209296	0.00137222	0.0013343	0.0035717	0.00383014	0.00283692	0.00138701	0.00459793	0.00363837	0.00314894	0.00338779	0.000785767	0.00749258	0.00282405	0.00159606	0.00216954	0.00613615	0.00338174	0.0023407	0.00474102	0.00285219	0.00209588
1	P59666	DEF3_HUMAN	Neutrophil defensin 3	6.77773e-05	8.66498e-05	0.000275424	2.19773e-05	0.000218039	0.000133974	0.000107518	80.2527	0.00010709	0.000346387	0.000486516	0.000459095	0.0059187	0.000138877	0.000892513	0.00442257	0.00690629	0.000260215	0.000287158	9.99391e-05	0.000133319	0.000443227	0.0192724	0.00806754	0.000198084	0.000193474	5.17027e-05	0.000105641	0.000203127	3.72525e-05	5.66819e-05	0.000244383	4.75962e-05	0.000753309	0.000243868	0.000584351	0.00064142	8.84598e-05	0.000351402	0.000141905	0.000273608	1.46105e-05	0.000776574	0.000298302	0.000203933	0.00044309
2	Q96GK7	FAH2A_HUMAN	Fumarylacetoacetate hydrolase domain-containing protein 2A	0.0009355	0.00133772	0.00110285	0.000864409	0.00158631	0.00116536	0.000297581	25.5356	0.000912558	0.000640899	0.000920196	0.00112757	0.000843748	0.00123129	0.000894992	0.000512748	0.000422397	0.0010741	0.00228167	0.001368	0.00160002	0.000861603	0.00625089	0.00280154	0.00117785	0.00130171	0.00103991	0.000680633	0.00203109	0.000912995	0.00113231	0.000854626	0.00462594	0.00218515	0.00131651	0.00152303	0.00129119	0.00212652	0.00118887	0.000711671	0.0024482	0.00108495	0.000852622	0.000532409	0.00122046	0.00210641
3	P19105	ML12A_HUMAN	Myosin regulatory light chain 12A	0.000295424	0.000977746	0.000917827	0.000926298	0.00128413	0.000880285	0.000359923	40.8871	0.00100546	0.000713045	0.000977101	0.000358706	0.000429896	0.000510479	0.00214512	0.000446457	0.000773878	0.00223226	0.000642964	0.000595098	0.00049751	0.00101055	0.00148838	0.000975469	0.000925515	0.000695678	0.000390393	0.000304206	0.00154421	0.000192534	0.000597402	0.000205307	0.0006859	0.00042818	0.000859784	0.00128391	0.000888658	0.0018178	0.00172829	0.00190237	0.00182293	0.000751657	0.00100252	0.00329666	0.000427554	0.00154166
5	Q16851	UGPA_HUMAN	UTP--glucose-1-phosphate uridylyltransferase	0.00358687	0.00368916	0.00389219	0.00384042	0.00420575	0.00384288	0.000236266	6.14814	0.00105526	0.00329326	0.00172385	0.00221852	0.00256092	0.00132258	0.00372789	0.00537967	0.00300433	0.00365934	0.00203865	0.00286338	0.00263364	0.0022844	0.00307052	0.00233532	0.0030086	0.00235666	0.00285563	0.00380512	0.00393947	0.00273695	0.00409024	0.00222796	0.00283356	0.00239893	0.0014594	0.00204779	0.00344805	0.00204223	0.00405749	0.00327008	0.00608361	0.00265524	0.00259337	0.00281247	0.0010799	0.00688061
1	O75951	LYZL6_HUMAN	Lysozyme-like protein 6	0.00296043	0.00603495	0.00483566	0.00686766	0.00588106	0.00531595	0.00150194	28.2534	0.0002928	0.00173475	0.00128212	0.00204308	0.00271135	0.00373232	0.0096166	0.00239767	0.00370003	0.00193618	0.0034742	0.00618461	0.00362267	0.00479735	0.00559067	0.00275025	0.00259418	0.00444116	0.000262747	0.00283285	0.00416473	0.00165631	0.00145899	0.00413972	0.00150928	0.00134759	0.0038638	0.000293473	0.000275387	0.00218636	0.0002503	0.0028123	0.00448705	0.000600248	0.00208639	0.00209591	0.00377126	0.00572972
1	Q9H503	BAFL_HUMAN	Barrier-to-autointegration factor-like protein	0.000931264	0.000978775	0.0011003	0.00114719	0.00114629	0.00106076	9.98001e-05	9.40832	0.00135714	0.000907704	0.00119872	0.00110221	0.00127743	0.00177433	0.00176025	0.00162684	0.00116322	0.000860389	0.00155576	0.00628361	0.00208459	0.00250875	0.00298981	0.000803559	0.00171467	0.00119795	0.00132493	0.00115069	0.00648517	0.00115153	0.00210175	0.00152398	0.00247072	0.00154308	0.00272165	0.00158595	0.00124417	0.000642252	0.00129232	0.000589416	0.00171511	0.000814155	0.000441767	0.00199303	0.000796145	0.00134251
3	Q9NUJ1	ABHDA_HUMAN	Palmitoyl-protein thioesterase ABHD10, mitochondrial	0.000940529	0.00175018	0.00126315	0.00111035	0.00443048	0.00189894	0.00144702	76.2016	0.00129596	0.00124361	0.00116317	0.00201866	0.00154547	0.00443122	0.00349487	0.00408487	0.00155465	0.0014173	0.00180272	0.00348088	0.00497772	0.00127298	0.0062114	0.00449696	0.00157111	0.00142851	0.00227031	0.00215045	0.00289033	0.0014367	0.00194781	0.00169768	0.00171255	0.00141666	0.00239376	0.00227898	0.00137521	0.00214383	0.0016883	0.00168619	0.000875335	0.00132156	0.00188087	0.00258232	0.00191084	0.0031899
4	Q96KX2	CAZA3_HUMAN	F-actin-capping protein subunit alpha-3	0.00347265	0.0040811	0.00442907	0.00324988	0.00474669	0.00399588	0.000630262	15.7728	0.00463386	0.00134495	0.00402648	0.00351339	0.00739928	0.0043464	0.0136837	0.00223641	0.00264348	0.00399485	0.00637416	0.0112362	0.0056458	0.00170645	0.00432701	0.00765481	0.00536681	0.00475955	0.00658879	0.0044278	0.00505379	0.00753509	0.00535106	0.00497901	0.00726368	0.00507251	0.00631641	0.00508525	0.00796372	0.00590206	0.0100556	0.00557584	0.00617411	0.00451235	0.0044039	0.0123145	0.00461273	0.00604661
1	P24534	EF1B_HUMAN	Elongation factor 1-beta	0.00156662	0.000679157	0.000283743	0.000483663	0.00174114	0.000950865	0.000659705	69.3795	0.000422058	0.00043001	0.00444626	0.000774098	0.00125425	0.00162418	0.0091397	0.00306423	0.00380798	0.000435591	0.00351207	0.000558303	0.000364874	0.000574674	0.00109469	0.002364	0.00054958	0.00133917	7.34156e-05	0.0014518	0.00413701	0.000309615	0.000500243	0.00059127	0.000383322	4.41629e-05	0.00256886	0.00423076	0.00292961	0.00138458	0.00251198	0.000317415	0.0055111	0.000524593	0.00145816	0.00241226	0.00077585	0.000569981
2	P31947	1433S_HUMAN	14-3-3 protein sigma	0.00134639	0.00148343	0.00134677	0.00146767	0.00138977	0.00140681	6.5423e-05	4.65045	0.00166595	0.000286532	0.00037691	0.00048405	0.000210427	0.00196181	0.000626621	0.000429904	0.000509706	0.00202368	0.000398599	0.000406265	0.000459598	0.00108119	0.000800871	0.000354018	0.000531084	0.00053163	0.000507994	0.000464473	0.000864809	0.000212669	0.00178273	0.000384344	0.000306101	0.000218233	0.000865663	0.000840681	0.00149664	0.00294842	0.00264369	0.00172053	0.00409368	0.000176668	0.0024944	0.00116867	0.00180825	0.000667465
5	P99999	CYC_HUMAN	Cytochrome c	0.00791308	0.0104547	0.00999272	0.0094738	0.011547	0.00987626	0.00133749	13.5425	0.00706546	0.00684286	0.0074448	0.00836057	0.00773257	0.0108729	0.0126964	0.00611463	0.00857966	0.00660852	0.00823932	0.0113057	0.00991419	0.00723318	0.0137432	0.00503263	0.00678947	0.00987244	0.00841849	0.00999586	0.0136133	0.012236	0.0113289	0.00908853	0.00949124	0.0049258	0.0103358	0.00678106	0.00993416	0.00945219	0.0122797	0.0152954	0.0110492	0.00788849	0.00962422	0.0149575	0.00809508	0.012794
8	P49368	TCPG_HUMAN	T-complex protein 1 subunit gamma	0.0178768	0.0206121	0.0201797	0.0180849	0.020035	0.0193577	0.00127681	6.5959	0.0137421	0.0118221	0.0152141	0.0137163	0.0109475	0.0148441	0.042909	0.0090046	0.00825339	0.0216566	0.0183413	0.00955198	0.0104946	0.0212069	0.0282833	0.00593957	0.0239177	0.0066413	0.018522	0.0104408	0.0344297	0.0125631	0.0169207	0.0145234	0.00868093	0.0173615	0.028468	0.00559806	0.01397	0.011018	0.0199289	0.0276588	0.0346537	0.0084244	0.0068967	0.008479	0.00738182	0.0251107
12	Q01813	PFKAP_HUMAN	ATP-dependent 6-phosphofructokinase, platelet type	0.0190094	0.0217901	0.0214074	0.0183288	0.0226106	0.0206292	0.00185705	9.002	0.0159916	0.0131822	0.0118319	0.0128778	0.0184801	0.0108947	0.0140023	0.0113664	0.0107261	0.0197041	0.0158448	0.0182417	0.0144551	0.0158308	0.00939356	0.00959175	0.0143083	0.0149093	0.0132182	0.0222451	0.0401416	0.0201483	0.0270412	0.0139794	0.0239637	0.0148567	0.023581	0.0145611	0.0228898	0.0150872	0.0286487	0.0273006	0.0217739	0.0123393	0.0120076	0.0177839	0.0139756	0.0306449
1	Q8WZ59	TM190_HUMAN	Transmembrane protein 190	0.0012041	0.00155764	0.00019238	0.00144622	0.00176607	0.00123328	0.000616185	49.9631	0.000904787	0.000104331	0.0122743	0.00472459	8.16546e-05	8.54835e-05	0.000190941	0.0114929	0.000400385	0.00147622	0.000169939	0.00397553	0.000139473	0.000460433	0.00056552	0.00010508	0.00033114	0.000623847	0.0166215	0.0171451	0.000794914	0.00144806	5.57099e-05	7.97701e-05	0.00030186	0.000112995	0.000272333	0.00385741	0.000373964	0.0175033	7.81921e-05	0.00180015	0.00133561	0.000172383	0.000352377	0.000839432	0.00049229	0.00590117
9	P17987	TCPA_HUMAN	T-complex protein 1 subunit alpha	0.0135066	0.0153061	0.0145365	0.0138064	0.0153423	0.0144996	0.000840914	5.79958	0.0114446	0.0103386	0.0133537	0.0115674	0.012024	0.0134372	0.0162762	0.00710657	0.00994748	0.0136489	0.00887379	0.0095016	0.012618	0.0115178	0.00940114	0.0100162	0.0123606	0.00767954	0.0111738	0.012878	0.0201113	0.00871764	0.0137634	0.00825798	0.0111612	0.0110895	0.0219704	0.00673159	0.0113765	0.0108058	0.0147364	0.0136076	0.010455	0.00727748	0.00960422	0.00843994	0.00509235	0.0150225
13	Q86VP6	CAND1_HUMAN	Cullin-associated NEDD8-dissociated protein 1	0.0144362	0.0142427	0.016522	0.0138151	0.0186932	0.0155418	0.00204842	13.18	0.0104695	0.00999662	0.0149917	0.00979625	0.0160642	0.014255	0.0291995	0.00815324	0.0164676	0.015894	0.0113586	0.0177522	0.01432	0.0148129	0.0179365	0.014458	0.0121155	0.00887453	0.0168069	0.0109602	0.0396129	0.0114535	0.0154186	0.00979685	0.0174497	0.00979073	0.0129123	0.0151857	0.010659	0.0140586	0.0163713	0.0290152	0.0164342	0.00872029	0.0174318	0.0222726	0.00973711	0.0181238
1	P46976	GLYG_HUMAN	Glycogenin-1	0.000193294	0.000137792	0.000192299	7.5717e-05	0.00014124	0.000148068	4.84476e-05	32.7197	3.40798e-05	0.000206665	0.00034535	9.01435e-05	0.000192958	0.000224163	4.31985e-05	0.000191521	0.000153708	0.00028096	0.000183308	0.0003747	9.53104e-05	0.000132518	0.000430743	0.000167571	9.40469e-05	0.000297421	0.000107746	2.43921e-05	0.000615815	5.83367e-05	8.68068e-05	0.000198951	0.000432118	0.000111967	0.000117083	0.000264587	0.000254611	0.000762041	0.000708408	0.00106765	0.000899543	3.82046e-05	0.000104889	6.71225e-05	8.77535e-05	0.000351052
6	P62258	1433E_HUMAN	14-3-3 protein epsilon	0.00558041	0.00672836	0.00487259	0.00567458	0.00705292	0.00598177	0.000893097	14.9303	0.00157789	0.00183701	0.0040321	0.00281975	0.00344681	0.00303584	0.00498039	0.00198545	0.00435305	0.0101902	0.00179466	0.00426871	0.0016113	0.00194307	0.00461253	0.00149557	0.00172722	0.0020107	0.00234945	0.00253749	0.00257455	0.000828204	0.00238191	0.00276206	0.00589855	0.00162175	0.00433537	0.00561159	0.00415455	0.00540616	0.00404559	0.00653911	0.0128981	0.00107015	0.00313568	0.00669089	0.000730179	0.00964886
4	P13646	K1C13_HUMAN	Keratin, type I cytoskeletal 13	0.00262694	0.00243851	0.00544954	0.0042424	0.00410758	0.00377299	0.00124874	33.0967	0.000632834	0.000969197	0.00407326	0.00197469	0.00347945	0.00081628	0.00705489	0.00741107	0.000662898	0.00108673	0.000658883	0.00103815	0.00148812	0.00168319	0.0027356	0.0044033	0.000696916	0.000971488	0.00481286	0.00482064	0.000693792	0.000398195	0.00150487	0.00125988	0.00312464	0.00112914	0.0135764	0.00152461	0.00129197	0.00366024	0.00289213	0.00188604	0.00205293	0.000286058	0.00233185	0.00122835	0.000276243	0.0013122
1	P43034	LIS1_HUMAN	Platelet-activating factor acetylhydrolase IB subunit beta	2.81427e-05	9.52594e-06	4.13873e-05	0.000864696	0.00101777	0.000392305	0.000504142	128.508	3.69082e-05	4.00053e-05	6.61382e-05	0.000466268	0.000665535	1.74456e-05	8.30081e-05	1.95283e-05	3.59003e-05	0.000801127	0.000447648	5.74986e-05	0.000547445	0.000587022	3.03352e-05	0.000421186	2.39168e-05	5.46311e-05	0.000473735	6.33322e-05	5.09217e-05	0.000449685	0.000667741	1.00134e-05	0.00048082	0.000454395	0.00100446	4.80854e-05	0.000726221	0.000103758	5.10934e-05	6.62164e-05	2.17103e-05	0.000451107	3.84744e-05	0.000796092	5.0642e-05	0.000889961
6	P46781	RS9_HUMAN	40S ribosomal protein S9	0.00129389	0.00359703	0.00396231	0.00345851	0.00380257	0.00322286	0.00109537	33.9874	0.00162261	0.00125843	0.00180046	0.00162048	0.00129585	0.0025934	0.00178274	0.00222614	0.00145029	0.00529544	0.00158428	0.00265582	0.00235196	0.00392758	0.00294031	0.00118311	0.00126248	0.00104689	0.00228443	0.00275852	0.0057337	0.00183439	0.0025356	0.00164994	0.00124209	0.00145309	0.00415094	0.00124358	0.00202646	0.00206802	0.00181356	0.00439961	0.0020215	0.00180351	0.00161847	0.003467	0.000884014	0.00403515
5	P47895	AL1A3_HUMAN	Aldehyde dehydrogenase family 1 member A3	0.00234438	0.00288685	0.00168781	0.00146761	0.0019481	0.00206695	0.000562648	27.2212	0.000760642	0.000742827	0.00104386	0.000592155	0.00047937	0.000663002	0.00135004	0.000643168	0.000862751	0.00175234	0.000753915	0.0010775	0.00202113	0.00156094	0.000802769	0.000701954	0.000835774	0.000720397	0.00090389	0.00099346	0.00093502	0.000411123	0.00092029	0.000467185	0.00250824	0.00352406	0.00510645	0.00110875	0.00324415	0.00191796	0.00777248	0.00144396	0.00185297	0.000165122	0.00311682	0.00326796	0.000511124	0.00115156
1	Q6DD88	ATLA3_HUMAN	Atlastin-3	0.000170909	0.000440592	0.000446246	0.000534596	0.000500082	0.000418485	0.000143782	34.3577	0.000474586	0.000210425	0.000422035	0.000379131	0.000343605	0.00028015	0.00108645	0.000320202	0.000433792	0.000509025	0.000261013	0.000508858	0.000379967	0.00026427	0.000281753	0.000290318	0.000348059	0.00027801	0.000291239	0.000394509	0.000852712	0.000365178	0.000313059	0.000361061	0.000422914	0.00044035	0.000513975	0.000379575	0.000495786	0.000439213	0.000753765	1.68968e-05	0.000293667	0.000325187	4.00094e-05	0.00055955	0.00026165	0.000409112
1	Q9BUP3	HTAI2_HUMAN	Oxidoreductase HTATIP2	0.000307505	0.000165057	0.0016709	0.00136907	0.000339687	0.000770444	0.000695617	90.2879	0.000214522	0	0.000627744	0.000367815	0.000154854	0.000309842	0.000395478	0.000725501	0.000580084	0.00053147	0.000308695	0.000450855	0.000712329	0.000795422	0.000286036	0.000361391	0.00035479	0.00029048	0.000465358	0.000621073	0.000900446	0.000411272	0.000521981	0.000291006	0.000732712	0.000727476	0.000678584	0.00272358	0.000522423	0.00488552	0.000583361	0.000872173	0.00113804	0.000266037	0.00434258	0.000619314	0.000405919	0.000654759
2	P62913	RL11_HUMAN	60S ribosomal protein L11	0.00157981	0.00190615	0.00216194	0.00175166	0.00201534	0.00188298	0.000226403	12.0236	0.000551803	0.000217941	0.00152555	0.000988637	0.000292325	0.000365855	0.00158179	0.00130845	0.00137726	0.00228328	0.000206583	0.000347932	0.000356859	0.00116629	0.000233696	0.000509234	0.000239516	5.74484e-05	0.00123355	0.00012207	0.00344757	0.00140177	0.000530251	0.000977212	0.00086328	0.000112065	0.00161475	0.00040516	0.000578525	0.00119072	0.00129735	0.000438825	0.000366377	0.000647376	0.000225656	0.000484818	0.000459092	0.000623657
6	Q9NQT6	FSCN3_HUMAN	Fascin-3	0.0161422	0.0203268	0.0164999	0.0105526	0.0198528	0.0166748	0.00391255	23.4638	0.0112614	0.0110448	0.0193659	0.0118809	0.01384	0.0140034	0.0223393	0.0158392	0.0116579	0.0178812	0.0156056	0.0162231	0.0155773	0.0278243	0.0202652	0.0185948	0.0167929	0.0152659	0.0149232	0.0182389	0.0216492	0.0136143	0.013476	0.0182682	0.02078	0.0144728	0.022239	0.0149865	0.0145227	0.0190792	0.0151757	0.0158103	0.0217868	0.00891745	0.0168078	0.01735	0.00867777	0.0278252
1	P52272	HNRPM_HUMAN	Heterogeneous nuclear ribonucleoprotein M	5.1888e-05	0.000411689	0.000521062	0.000359908	0.000556762	0.000380262	0.00020013	52.6296	0.000629916	0.00039145	0.000347759	0.000391998	0.000220008	0.000282542	0.000555992	0.000302266	7.94461e-05	0.000446877	0.000339225	0.000100722	9.43535e-05	0.000208595	0.000378311	0.000127359	0.000626953	0.000136802	0.000328601	0.00013287	0.000507099	5.38737e-05	0.000307006	3.53969e-05	0.000402996	0.000148747	0.000918304	0.00012858	0.00152608	0.000303849	0.00101478	0.000404535	0.000933213	0.000183217	0.000191261	0.000308334	0.000990163	0.000238551
2	P28072	PSB6_HUMAN	Proteasome subunit beta type-6	0.00178811	0.00198661	0.00357809	0.00330843	0.00438386	0.00300902	0.00109996	36.5554	0.00323286	0.00380406	0.00478063	0.00265525	0.00417995	0.00465416	0.00548674	0.00316626	0.00338858	0.00361909	0.00323294	0.00417492	0.00476737	0.00561654	0.00534029	0.00370589	0.00435501	0.00441904	0.00394657	0.00878866	0.000781645	0.000955684	0.00609687	0.00360499	0.00578696	0.00324245	0.00821692	0.00514381	0.00546501	0.00408121	0.0047498	0.00166013	0.00760105	0.00164549	0.00525609	0.00186865	0.000952596	0.00126226
4	P32969	RL9_HUMAN	60S ribosomal protein L9	0.00109646	0.00232659	0.00162295	0.00148743	0.00202571	0.00171183	0.000477855	27.9149	0.00118063	0.00084459	0.0012916	0.000591585	0.000872698	0.00152067	0.00229559	0.00135144	0.000970669	0.00200968	0.000689978	0.00120286	0.00133487	0.00155572	0.00139562	0.000865213	0.000850684	0.000650892	0.00114219	0.00148618	0.00295627	0.00116528	0.00132425	0.00110263	0.000840792	0.00063977	0.00139816	0.00160799	0.00220424	0.00272193	0.00158405	0.000960046	0.00231029	0.000636474	0.00114402	0.00144481	0.000582211	0.00249833
1	O43379	WDR62_HUMAN	WD repeat-containing protein 62	0.000119309	7.47344e-05	0.000110894	2.22759e-05	9.57664e-05	8.45959e-05	3.87376e-05	45.7913	2.33994e-05	0.000188558	0.000177125	0.000118994	7.60104e-05	0.000111455	4.74367e-05	0.000177304	2.372e-05	2.81993e-05	0.000219367	0.000252794	0.000151436	0.000151381	0.000340706	0.000133428	0.000132721	0.000109034	0.000121951	0.000121175	1.43064e-05	6.87753e-06	5.34519e-05	0.000176256	0.000203186	3.68076e-05	0.000131495	0.000391762	8.44113e-05	0.000266854	0.000140811	2.11744e-05	6.59853e-05	3.86672e-06	0.00020658	5.05209e-05	1.59782e-05	5.26851e-05
2	P98095	FBLN2_HUMAN	Fibulin-2	0.000649836	0.000394218	0.000382101	0.000139197	0.000707261	0.000454523	0.000229312	50.4512	0.000219635	0.000238018	0.000645934	0.000106734	0.000268234	0.000674881	0.000365553	0.000366163	0.000502079	0.000632672	0.000240157	0.000414989	0.000889545	0.000594264	0.000831852	0.000586216	0.000245082	0.000536807	0.00056975	8.6945e-05	0.000483082	1.37873e-05	0.000329944	0.00021348	0.000313448	0.000634072	0.000619116	0.000585192	0.000522043	0.000548013	0.000498686	0.000547695	0.000629669	0.000142503	0.00107097	0.000133886	0.000106485	0.000778953
4	P21741	MK_HUMAN	Midkine	0.000732108	0.00138744	0.000457666	0.00143193	0.000935262	0.00098888	0.000420159	42.4883	0.000364431	0.00117763	0.000898364	0.000772225	0.000553929	0.000937461	0.00240748	0.00318211	0.000693008	0.0053182	0.000769058	0.00193151	0.00191806	0.00225504	0.00383085	0.000643659	0.000701887	0.00156796	0.00253808	0.00184484	0.00244789	0.000778232	0.000497157	0.000665291	0.002752	0.00110927	0.00401581	0.00188885	0.00213609	0.0016508	0.00145063	0.00106732	0.000777281	0.000712451	0.00092196	0.0035168	0.000729681	0.00103152
3	P61604	CH10_HUMAN	10 kDa heat shock protein, mitochondrial	0.000500622	0.00044714	0.00110434	0.00130557	0.00129688	0.000930911	0.000425313	45.6878	0.000764916	0.000874217	0.000930838	0.0009371	0.00140507	0.00185154	0.00134515	0.000591674	0.00153261	0.000405804	0.00132257	0.00105792	0.000825967	0.000573615	0.00329079	0.00079534	0.00182596	0.00164804	0.00153902	0.00135195	0.00111624	0.00154649	0.0014153	0.00166354	0.00221301	0.000598337	0.000850132	0.00227448	0.000874991	0.000527606	0.00188873	0.000433688	0.00364965	0.00173609	0.0016025	0.00278328	0.00119241	0.00256173
4	P49189	AL9A1_HUMAN	4-trimethylaminobutyraldehyde dehydrogenase	0.00383774	0.00391104	0.00595731	0.00362886	0.0060364	0.00467427	0.0012121	25.9314	0.00322405	0.00164358	0.00460084	0.00242454	0.00259388	0.00316566	0.00442416	0.00288466	0.00403368	0.00397776	0.00297904	0.00360338	0.00302884	0.00284338	0.00272663	0.00123481	0.00290333	0.00333841	0.00312502	0.00430832	0.0050372	0.00422005	0.00388075	0.00212904	0.00252798	0.00249461	0.00482611	0.00336389	0.00364399	0.00505924	0.00240451	0.00534694	0.00540051	0.0025058	0.00446979	0.00531133	0.00261377	0.00603002
1	Q8NEG0	FA71C_HUMAN	Protein FAM71C	0.000359474	0.000467018	0.0016425	8.99796e-05	0.00139083	0.000789961	0.000683274	86.4947	0.000328792	0.000168318	0.000346936	0.000246388	0.000587365	0.00022121	0.000291633	0.000156083	0.000303089	0.000434263	0.00057524	0.00111128	0.000104198	0.0019554	0.000582352	0.000419918	0.00136637	0.00132699	0.000934018	0.000917882	0.000310187	0.000480911	0.000390544	0.000484197	0.00176334	0.000815952	0.00114134	0.00178429	0.000472477	0.000313132	3.83872e-05	0.000313414	0.00149829	0.000166166	0.000521294	0.000305069	0.000306324	0.00184417
2	Q9Y617	SERC_HUMAN	Phosphoserine aminotransferase	0.000369141	0.000627551	0.00101943	0.000779203	0.000589946	0.000677055	0.000241095	35.6093	0.00103573	0.000153611	0.000374715	0.00026889	4.34188e-05	0.000406221	0.000532361	0.000349424	0.000449949	0.000686831	0.000607438	0.000391454	0.000687082	0.000322877	0.00104608	0.000343802	0.000538514	0.000461837	0.000233722	4.29122e-05	0.00036315	0.00010545	0.00014577	0.000286502	0.000493404	0.000422174	0.000123736	0.000523927	0.00088998	0.000398163	0.00030781	0.000189222	0.000678267	0.000171075	0.000168086	0.000149459	0.000109447	0.000445252
1	Q14166	TTL12_HUMAN	Tubulin--tyrosine ligase-like protein 12	7.2432e-05	2.44159e-05	0.000107222	2.15402e-05	0.000190859	8.32938e-05	6.98946e-05	83.9133	8.43984e-05	9.47613e-05	3.64913e-05	8.66061e-05	9.44246e-05	2.68792e-05	0.000550254	7.42029e-05	0.000161751	7.43548e-05	0.000121689	0.000131525	0.000126706	0.000264379	0.000227132	7.87502e-05	6.98503e-05	0.000112358	7.02727e-05	7.20543e-05	0.000346811	4.95271e-05	0.000126395	8.84852e-05	5.37311e-05	3.66353e-05	0.000213062	0.000613162	0.00040836	0.000170319	0.000104032	0.000677555	0.000298369	5.45352e-05	0.000141345	0.000474755	6.25136e-05	0.000158704
5	P23634	AT2B4_HUMAN	Plasma membrane calcium-transporting ATPase 4	0.0013188	0.00229929	0.0022627	0.00153679	0.00249687	0.00198289	0.000520241	26.2365	0.00166595	0.0012408	0.00322301	0.0019717	0.00248548	0.00205102	0.00442523	0.00194702	0.00264389	0.00215911	0.00239134	0.00153855	0.00247005	0.0025973	0.00441475	0.00289389	0.00283941	0.00294476	0.00228837	0.00224972	0.00309791	0.00198489	0.00226982	0.00178823	0.00368856	0.00212052	0.0034333	0.0018896	0.00338356	0.00142318	0.00164955	0.00139937	0.001989	0.00172065	0.00219406	0.00243435	0.000858752	0.00238087
1	Q9P2D7	DYH1_HUMAN	Dynein axonemal heavy chain 1	5.45283e-05	0.000200783	0.000402593	0.00022531	0.000373758	0.000251394	0.000141273	56.1957	0.000231984	0.000112887	9.93069e-05	7.90401e-05	0.000237043	0.000196475	0.000344818	0.000265169	0.000209951	0.00027321	0.000143517	0.000206991	0.000155723	0.000222198	0.00033358	0.000258043	0.000230967	0.000210691	0.000171905	0.000301557	3.99927e-05	1.47808e-05	0.000192096	0.000290175	0.000461274	0.000172964	0.000358477	5.71792e-05	0.000224804	0.000251512	0.000188834	0.000132169	0.000276441	0.000201895	0.000122653	0.000114967	4.03646e-05	0.000179895
6	O15296	LX15B_HUMAN	Polyunsaturated fatty acid lipoxygenase ALOX15B	0.0050384	0.00577736	0.00395661	0.00371356	0.00410294	0.00451778	0.000864777	19.1417	0.000737043	0.00125006	0.00265409	0.000867062	0.00127259	0.00121047	0.00513838	0.0017365	0.00222819	0.00572464	0.00153932	0.00283254	0.00176549	0.00247141	0.00196778	0.00199157	0.00271846	0.00131335	0.00153169	0.00130699	0.00355159	0.000633808	0.000657904	0.00173656	0.00283506	0.00136703	0.00231495	0.00306095	0.00323726	0.00258549	0.00209807	0.00192643	0.00231951	0.000486861	0.00356659	0.00415469	0.000703632	0.00314827
4	P08473	NEP_HUMAN	Neprilysin	0.00239188	0.0026212	0.00256484	0.00197126	0.0026999	0.00244982	0.000290482	11.8573	0.00110321	0.00178314	0.00143472	0.00103551	0.00167711	0.00153371	0.00204944	0.000596664	0.00229549	0.00141763	0.00179303	0.00178323	0.000949991	0.00276551	0.00223939	0.000701319	0.00185791	0.00189282	0.00206654	0.000341195	0.000819194	0.00107185	0.000885489	0.000340027	0.00166657	0.000455972	0.000759931	0.00268648	0.00182815	0.0030394	0.000506829	0.00283486	0.00113586	0.00036072	0.000768847	0.00332931	0.00210867	0.00183523
1	P05141	ADT2_HUMAN	ADP/ATP translocase 2	0.000165107	0.000107048	0.000197461	0.000113805	0.00022839	0.000162362	5.24798e-05	32.3227	0.000106213	0.000184924	0.000131436	0.000137789	4.46846e-05	0.000351481	0.00111656	0.000117213	0.00013856	0.000109433	5.19542e-05	0.00100967	9.18018e-05	0.000199735	0.000309465	0.000125874	0.000269267	7.32641e-05	0.000195493	0.000158124	0.00137538	8.86239e-05	0.000116855	3.5173e-05	0.000234183	0.000126784	8.173e-05	0.000265589	0.000219061	9.54827e-05	0.000202517	0.000248255	0.000351171	0.000107005	0.000284861	0.000580419	0.000129398	0.000791308
5	P48643	TCPE_HUMAN	T-complex protein 1 subunit epsilon	0.0037818	0.00257503	0.00494263	0.0043952	0.0050703	0.00415299	0.00101875	24.5304	0.00472606	0.00474154	0.00816706	0.00465585	0.00583167	0.00600054	0.0147074	0.0017169	0.00139115	0.00323936	0.00299326	0.00322145	0.00202694	0.00439282	0.00483697	0.00221914	0.00496405	0.00120342	0.00381016	0.00447343	0.00433176	0.00303621	0.0034442	0.00199072	0.00471941	0.00347676	0.00453895	0.00346318	0.00367705	0.00329685	0.00350205	0.00356947	0.00390128	0.00342257	0.00668536	0.00741607	0.00196031	0.00416545
4	P54578	UBP14_HUMAN	Ubiquitin carboxyl-terminal hydrolase 14	0.0017129	0.00170908	0.00196189	0.00170026	0.00106864	0.00163055	0.000332915	20.4173	0.000762192	0.000778107	0.00176359	0.000986054	0.000560468	0.00103703	0.00119165	0.00071138	0.00169695	0.00155649	0.00268118	0.00123049	0.00119123	0.00257522	0.00265343	0.000988671	0.00216466	0.00174264	0.00146307	0.00161054	0.00135774	0.000428584	0.0010867	0.000970212	0.0013656	0.000516604	0.00123139	0.000804904	0.00224092	0.00185136	0.00153637	0.00287474	0.00296288	0.000922564	0.000925254	0.0036465	0.000934329	0.00155154
1	P31948	STIP1_HUMAN	Stress-induced-phosphoprotein 1	5.70162e-06	2.48416e-05	9.41336e-06	2.2623e-05	3.594e-05	1.97039e-05	1.22524e-05	62.1827	0.000170955	8.65809e-05	0.000368637	0.000190077	0.00022999	0.000136508	0.000303315	0.000159173	8.07014e-05	9.00842e-06	0.000131114	2.28966e-05	0.000204551	0.00018179	0.000254601	0.000168546	0.000113133	2.76522e-05	0.000184996	5.37605e-05	7.32936e-06	6.39193e-06	0.000166543	2.04196e-05	0.00023269	0.000130371	0.000227854	9.23604e-05	2.0849e-05	3.05652e-05	3.75113e-05	1.01324e-05	0.000111339	8.525e-06	8.32121e-05	2.80067e-05	6.2374e-06	8.91994e-05
1	P18077	RL35A_HUMAN	60S ribosomal protein L35a	0.000448036	0.00065407	0.000656306	0.000810419	0.000850323	0.000683831	0.000158892	23.2356	0.000404965	0.000284354	0.000587451	0.000476087	0.000459726	0.000540947	0.000120806	0.000494046	0.000400746	0.00129693	0.000364255	0.000240576	0.000730533	0.000581265	0.000778163	0.000186101	0.00029366	0.000225752	0.000393207	0.000305752	0.000550962	0.000470838	0.000618952	0.000368564	0.000240253	0.000386018	0.000728229	6.39253e-05	0.000637737	0.000769975	0.000604001	0.000635591	0.000812606	0.000370102	0.00037895	0.000846629	0.000208744	8.12484e-05
1	Q04637	IF4G1_HUMAN	Eukaryotic translation initiation factor 4 gamma 1	4.85097e-05	0.000375054	0.00028028	3.63886e-05	0.000297101	0.000207467	0.000154884	74.6551	0.000193685	0.000254145	6.06058e-05	5.14778e-05	5.40214e-05	0.000257398	3.48207e-05	4.97594e-05	0.000192081	7.15806e-05	5.634e-05	0.000297305	6.42129e-05	2.38596e-05	9.34075e-05	0.000530197	9.57865e-05	0.000198179	0.000173969	0.000137035	0.000218855	3.40985e-05	0.000208028	0.000233798	0.00027824	0.000275074	0.00031407	8.83026e-05	0.000262152	0.000450515	0.000184399	0.000217196	0.00087068	2.44615e-05	0.000136407	0.000243391	0.000160023	0.000149471
3	O75489	NDUS3_HUMAN	NADH dehydrogenase [ubiquinone] iron-sulfur protein 3, mitochondrial	0.00424025	0.00998066	0.00898377	0.000871435	0.0016874	0.0051527	0.00415802	80.6958	0.0011552	0.00912219	0.00157562	0.000666517	0.000930182	0.00126475	0.0278865	0.00080624	0.00101019	0.00102808	0.00067923	0.00984906	0.00598212	0.01071	0.0061906	0.00159456	0.00515613	0.00570439	0.00475171	0.00142835	0.0210893	0.000830229	0.000625091	0.00042207	0.000987088	0.00348871	0.00603074	0.016138	0.0108952	0.00156934	0.00235477	0.00483314	0.0266519	0.00344766	0.00101133	0.0175354	0.00393264	0.00567013
1	Q8TDQ7	GNPI2_HUMAN	Glucosamine-6-phosphate isomerase 2	0.000121006	3.73529e-05	0.000566281	0.000494286	0.000177482	0.000279282	0.000235871	84.4562	0.000156949	7.79115e-05	0.00029263	0.000377218	0.000541619	0.000557815	0.000615512	0.000470209	0.000468215	0.000207782	0.000333367	0.000728968	0.00078	0.000121114	0.000108291	0.000293891	0.000181381	0.000571051	0.000178169	0.000559738	0.00104024	0.000395801	0.00060729	0.000214855	0.000133936	9.36689e-05	0.000147032	0.000189497	0.000566902	0.000300294	0.000211444	0.00100336	0.000712184	9.84872e-05	0.000488777	0.000198835	0.00029032	0.000357228
1	P02765	FETUA_HUMAN	Alpha-2-HS-glycoprotein	7.47755e-06	5.68528e-05	0.000235081	2.85566e-05	2.22041e-05	7.00345e-05	9.3989e-05	134.204	3.98258e-05	2.44156e-05	1.99226e-05	2.67567e-05	2.27722e-05	7.18143e-05	0.000279099	1.49426e-05	4.83187e-05	0.000129112	8.75715e-05	8.20225e-06	1.80714e-05	0.000292356	0.000133007	2.41195e-05	0.000104924	2.32928e-05	9.88481e-05	5.77362e-05	3.83163e-05	3.38759e-06	6.13546e-05	7.97657e-05	5.02977e-05	2.42871e-05	6.46298e-05	0.00010067	0.000157566	8.17201e-05	5.14523e-05	0.000114661	0.000121877	6.9642e-06	6.27921e-05	9.35425e-05	2.43179e-05	0.000508331
1	Q9BRX8	PXL2A_HUMAN	Peroxiredoxin-like 2A	0.000180769	0.000832539	0.000259113	0.000879119	0.000110564	0.000452421	0.000372354	82.3026	4.79901e-05	0.000663542	0.00013442	0.000433945	0.000502263	0.00013576	0.000433018	0.000411479	0.000885461	0.000659292	0.000586515	0.000919976	0.000258477	0.00204309	0.00177534	0.000660308	0.000994206	0.000940777	0.000479041	0.000317384	0.00134749	0.000270385	0.000597826	0.000563952	0.00035838	0.00068927	0.000878585	0.00103472	0.000404158	0.000822922	0.000491002	0.000364742	0.000820577	0.000615171	0.000828465	0.000172892	0.000297671	0.000244784
3	A6NFA0	F205C_HUMAN	Protein FAM205C	0.00181546	0.00366918	0.00376947	0.00337738	0.0038004	0.00328638	0.000839049	25.5311	0.00219897	0.00264095	0.00386178	0.00280782	0.000488801	0.00262097	0.000378482	0.00157808	0.00319783	0.00477891	0.003686	0.00318037	0.00501289	0.00107618	0.00503591	0.000910439	0.00599223	0.0011094	0.000726034	0.00277811	0.00220488	0.00371211	0.00304481	0.00071928	0.00135843	0.00294427	0.00349629	0.00163588	0.00477899	0.00295688	0.00603809	0.00429445	0.00466472	0.00372583	0.000903158	0.00146148	0.00144662	0.0039307
4	P51149	RAB7A_HUMAN	Ras-related protein Rab-7a	0.00131644	0.00236696	0.00243797	0.00140261	0.00193493	0.00189178	0.000523517	27.6732	0.00299211	0.000763538	0.00135391	0.00157534	0.000998183	0.00071727	0.00219704	0.00223593	0.00109901	0.00248284	0.0010352	0.000907669	0.00164946	0.00380144	0.00591248	0.00269505	0.0024442	0.00253866	0.00117062	0.00261616	0.00450261	0.000767861	0.00114057	0.0029875	0.00447318	0.000435533	0.00169281	0.00568192	0.00205118	0.00291167	0.00197338	0.0032128	0.00587238	0.000709645	0.00352516	0.00690496	0.00134303	0.00700484
2	Q9NWV4	CZIB_HUMAN	CXXC motif containing zinc binding protein	0.00109325	0.000824554	0.00130188	0.00098907	0.000950683	0.00103189	0.000178938	17.3408	0.000548222	0.00078792	0.00120946	0.00130098	0.00374855	0.00374512	0.00132011	0.000423527	0.00108135	0.00179673	0.00164493	0.0007988	0.00155264	0.00187271	0.00309454	0.000835147	0.0012628	0.00118155	0.00129316	0.00121317	0.00639776	0.00253856	0.00102004	0.00032341	0.000584771	0.000463158	0.00100794	0.00355897	0.00166339	0.00200267	0.00133566	0.00311147	0.00265367	0.000958841	0.00137949	0.00195125	0.000433752	0.00160353
4	P22748	CAH4_HUMAN	Carbonic anhydrase 4	0.00119167	0.00310681	0.00173926	0.00175321	0.00193353	0.00194489	0.0007065	36.3259	0.00130565	0.000392623	0.0018091	0.00127796	0.00240077	0.00388694	0.00389546	0.0015419	0.00171944	0.00244275	0.00172194	0.00211595	0.0024566	0.00241116	0.00347704	0.00151239	0.00139134	0.00382387	0.00127418	0.00264121	0.00255281	0.000597231	0.00154014	0.00233609	0.00170862	0.00188749	0.00199746	0.00201102	0.00145298	0.00478151	0.0020105	0.00175565	0.00333885	0.0020816	0.00256488	0.00260656	0.00144665	0.00322225
1	P47755	CAZA2_HUMAN	F-actin-capping protein subunit alpha-2	0.000241631	0.000369262	0.000296293	0.000302453	0.000339162	0.00030976	4.81696e-05	15.5506	0.000118035	0.000104291	0.00012489	5.2971e-05	3.06028e-05	0.000109676	9.34791e-05	0.000103002	7.38316e-05	7.33542e-05	7.54685e-05	5.91495e-05	5.68046e-05	0.000118828	0.000199602	2.94081e-05	7.65001e-05	0.000169094	5.49567e-05	0.000123117	0.000134895	1.21466e-05	9.24416e-05	0.000101111	8.75832e-05	3.17696e-05	0.00016557	8.07437e-05	7.47721e-05	0.000259712	7.87874e-05	9.49104e-05	0.000281856	5.14408e-05	0.000263385	8.21458e-05	1.14314e-05	0.000114587
5	P68400	CSK21_HUMAN	Casein kinase II subunit alpha	0.00490931	0.00618206	0.00666059	0.00607017	0.00656031	0.00607649	0.000697987	11.4867	0.0045937	0.00320559	0.00432505	0.00410256	0.00395512	0.00512075	0.00554249	0.00306098	0.00290474	0.00694482	0.00391533	0.00499169	0.00618289	0.00460003	0.00468826	0.00424187	0.00445338	0.00619127	0.00538527	0.00528629	0.00397071	0.00510478	0.00352222	0.00433478	0.00555197	0.00373116	0.0055423	0.00428669	0.00631244	0.00631277	0.00687742	0.0033325	0.00568708	0.00357526	0.00417022	0.00762538	0.00428678	0.00381829
1	Q04760	LGUL_HUMAN	Lactoylglutathione lyase	0.000664097	0.000905272	0.000656841	0.000736274	0.00086167	0.000764831	0.000113717	14.8682	0.00750159	0.00020135	0.00294543	0.00028455	9.07902e-05	0.00044607	0.000713666	0.00041208	0.000802516	0.000905452	0.00124063	0.000193621	0.000781082	0.000521927	0.000428448	0.000225764	0.00020695	0.00499721	0.000424621	0.00119627	0.000333492	0.000120665	0.000154194	5.84625e-05	0.00262673	0.000731357	0.000506812	9.31565e-05	0.000823175	0.0050647	0.000290743	0.000672157	0.000428843	0.000206724	0.000280562	0.0107431	0.00011032	0.00194991
14	P06744	G6PI_HUMAN	Glucose-6-phosphate isomerase	0.0153318	0.0165717	0.015601	0.0136777	0.0221774	0.0166719	0.00324917	19.4889	0.0311652	0.0167419	0.0273522	0.0230463	0.0265349	0.0186477	0.0398563	0.0208028	0.0259348	0.0214945	0.027362	0.0266463	0.0119192	0.0177132	0.0168859	0.0215735	0.0258933	0.0156594	0.0266228	0.0228519	0.0354061	0.0203673	0.03409	0.0142844	0.0256328	0.0172581	0.0198313	0.0274495	0.024214	0.0234165	0.0298119	0.0364969	0.0319103	0.0147269	0.0141592	0.029671	0.0164173	0.0323667
3	Q9HDC9	APMAP_HUMAN	Adipocyte plasma membrane-associated protein	0.000711018	0.0008172	0.000879461	0.000377137	0.00086133	0.000729229	0.000207401	28.4411	0.000422359	0.000532076	0.000177984	0.00124962	0.00105325	0.00064825	0.00138067	0.00149827	0.000241044	0.000417407	0.000541548	0.000944539	0.000394298	0.00105107	0.00126661	0.00126004	0.000656266	0.00164972	0.00135684	0.00115496	0.00207789	0.00110321	0.00145709	0.00055787	0.00174515	0.00167533	0.0014666	0.00316767	0.0019089	0.000909792	0.00138758	0.00662576	0.0020305	0.000486303	0.000982712	0.000474549	0.000653139	0.00225504
4	Q9P2J5	SYLC_HUMAN	Leucine--tRNA ligase, cytoplasmic	0.00130936	0.00124706	0.00260431	0.00183509	0.00228625	0.00185642	0.000594799	32.0402	0.00106752	0.000860112	0.00101323	0.000958533	0.000761314	0.000991853	0.00294625	0.00126279	0.00110811	0.00149648	0.00109262	0.0013269	0.0028322	0.00205691	0.00247375	0.00130915	0.00178714	0.000627818	0.00150772	0.00141347	0.00212431	0.000712781	0.000561093	0.000862515	0.000944244	0.000675505	0.000925749	0.00213654	0.00143779	0.0016858	0.00224383	0.000838527	0.00410495	0.000797144	0.00318141	0.00273775	0.000469197	0.00154325
2	P30043	BLVRB_HUMAN	Flavin reductase (NADPH)	0.000844024	0.00184765	0.00135877	0.00115093	0.00103071	0.00124642	0.000384602	30.8566	0.000166573	0.00014784	0.00200637	0.000264457	0.000150623	0.00025071	0.000733214	0.00232606	0.00157152	0.00154811	0.000663083	0.000370188	0.000406418	0.00679094	0.000309522	0.000785622	0.00100147	0.00401448	0.000554762	0.000311083	0.000883909	0.000244864	0.000255689	0.00032902	0.0034082	0.00237101	0.000429716	0.000489813	0.000717045	0.00103503	0.000573832	0.000866035	0.000345651	7.38178e-05	0.00102915	0.000597653	0.000346227	0.000449555
1	Q99643	C560_HUMAN	Succinate dehydrogenase cytochrome b560 subunit, mitochondrial	6.49152e-05	0.000277813	0.000376879	0.000301557	0.000140128	0.000232258	0.000126772	54.5823	0.000383388	0.000175084	0.000236387	0.000346963	0.000325239	0.000403792	0.00116995	7.13463e-05	0.00166728	0.000325565	0.000192815	0.00014744	0.000622817	0.0107878	0.00718745	0.00304001	0.00319989	0.000200828	0.000524382	0.000182927	0.0163361	0.000206892	0.000431747	0.000293187	0.000392833	0.00174089	0.000370375	0.000700907	0.000346224	0.00175445	0.000327189	0.00184019	0.000333391	0.000216134	0.000281958	0.000390327	0.000126267	0.000581946
1	P02656	APOC3_HUMAN	Apolipoprotein C-III	0.00316314	0.00223352	0.00216925	0.00222706	0.00207411	0.00237342	0.000446072	18.7945	0.00169812	0.00137917	0.00152522	0.000834404	0.00405001	0.00342347	0.00671	0.00252891	0.00351131	0.00176436	0.0079278	0.00474454	0.00533767	0.015166	0.0320102	0.00393639	0.0201997	0.0133557	0.00601143	0.0065135	0.00408666	0.0010123	0.00786843	0.0047497	0.0156193	0.00538439	0.00984688	0.00905951	0.00506697	0.00544501	0.00733262	0.0018204	0.0156219	0.00220596	0.0143652	0.01379	0.00132369	0.00966735
1	P49840	GSK3A_HUMAN	Glycogen synthase kinase-3 alpha	1.10923e-05	9.33355e-05	0.00030815	0.000312527	1.86823e-05	0.000148758	0.000150971	101.488	2.22294e-05	8.09801e-05	2.08855e-05	0.000248747	0.000273258	0.000267018	0.000188134	0.000341972	0.000435632	0.000240733	0.00010349	9.30679e-05	0.000199666	6.18002e-05	0.000357332	5.45481e-05	9.73239e-05	0.000394037	4.56019e-05	0.000110548	0.000290217	0.000292212	6.71364e-05	0.000343356	2.39261e-05	0.000130518	0.000498794	0.000429056	0.00046309	8.36595e-05	0.000206336	0.00036211	0.000760089	2.60137e-05	4.88356e-05	0.000112708	0.000277854	0.00013153
3	P51571	SSRD_HUMAN	Translocon-associated protein subunit delta	0.000776133	0.00091835	0.00126915	0.000975784	0.000829532	0.000953791	0.00019248	20.1806	0.000393813	0.00106188	0.000888061	0.00053884	0.000626738	0.000803856	0.0010879	0.000814218	0.00079223	0.00144465	0.000763234	0.00108758	0.00136688	0.00164654	0.00191742	0.000531352	0.00130078	0.00130412	0.000797306	0.00127	0.00152338	0.000499801	0.000919486	0.000730457	0.00169485	0.000327372	0.00122537	0.00065841	0.00150791	0.00187945	0.00110689	0.00145908	0.00229225	0.000772956	0.00114082	0.00159412	0.000650605	0.00132033
11	Q6BCY4	NB5R2_HUMAN	NADH-cytochrome b5 reductase 2	0.0143867	0.0152803	0.0146628	0.0171396	0.0179203	0.0158779	0.0015669	9.86843	0.0119861	0.00841437	0.0130181	0.0154362	0.0199105	0.0135954	0.0198391	0.0102461	0.0113052	0.016111	0.0163457	0.0117808	0.0158747	0.015994	0.0259293	0.0119307	0.0188487	0.0142423	0.0128638	0.0117305	0.0213829	0.0142305	0.0209894	0.0132956	0.0182553	0.00854564	0.0252336	0.0180637	0.0178977	0.0151811	0.0182287	0.0241456	0.0157914	0.0152046	0.0107408	0.0134017	0.0100281	0.0203964
1	Q8TCT9	HM13_HUMAN	Minor histocompatibility antigen H13	0.000657834	0.00074326	0.0035999	0.000813861	0.000169631	0.0011969	0.00136682	114.197	0.000182781	0.000278019	0.000545229	0.000409323	0.000285625	0.000366885	0.000838675	0.000210476	0.00032185	0.000890573	0.00034356	0.000559761	0.000398285	0.000579701	0.000215657	0.00109807	0.000143905	0.000186505	0.000311843	0.000616877	0.00108441	5.75064e-05	7.74893e-05	5.20594e-05	0.000298102	0.000139834	9.71978e-05	0.000103348	0.00320752	0.000294094	9.25781e-05	0.000782144	0.000201221	0.000338942	0.000889237	0.000716769	0.000368549	0.00171105
2	Q15369	ELOC_HUMAN	Elongin-C	0.000281818	0.00137973	0.000868834	0.000588599	0.000601802	0.000744157	0.000411618	55.3134	0.000521873	0.000675992	0.0016009	0.000879794	0.000933318	0.0011941	0.00113787	0.000505663	0.00119344	0.00147967	0.000577527	0.00190236	0.00114111	0.00105331	0.00175426	0.000902713	0.000365516	0.000849277	0.000916215	0.00092181	0.00249129	0.000864964	0.00220219	0.000139746	0.000784469	0.000728252	0.00173991	0.000646498	0.00117419	0.000499171	0.00110353	0.000207508	0.00628287	0.000271814	0.00220538	0.003264	0.000118129	0.000255717
1	Q8N9V2	TRIML_HUMAN	Probable E3 ubiquitin-protein ligase TRIML1	0.000192166	0.000120478	0.000375851	0.000330053	0.000274878	0.000258685	0.00010321	39.898	8.08289e-06	0.00014405	0.000447978	0.000207919	0.000385982	0.000218097	0.000446653	0.000364403	0.000453232	0.000333425	0.000357922	0.000198497	0.000317846	0.000612437	0.000285863	0.000322843	0.000250862	0.00025953	0.000271455	0.00027436	0.000502594	0.000306634	0.000153559	0.000379402	0.000307038	0.000255399	0.000497649	0.000200805	0.000232029	0.000465384	0.000351812	0.000276816	0.000426029	0.000176569	0.000350506	0.00062528	0.000233814	0.000129507
1	P38432	COIL_HUMAN	Coilin	0.000307148	7.26832e-05	0.000109424	0.000115025	0.000329532	0.000186763	0.000121468	65.0386	0.000148029	9.92992e-05	0.000119068	6.05699e-06	5.13381e-05	0.000168234	0.000199001	0.000110774	0.000139403	2.49722e-05	0.000172085	0.000117563	9.24929e-05	0.000104036	8.01715e-05	7.67046e-05	0.000134163	0.000106199	4.01077e-05	4.92527e-05	4.83368e-05	0.000126682	9.90384e-05	0.000295881	0.000146612	0.000128428	0.000257759	0.000133425	0.000418717	8.28312e-05	0.000102836	0.000527114	0.00039583	0.000372923	9.85355e-05	0.00010512	0.000230024	0.000133397
1	O00483	NDUA4_HUMAN	Cytochrome c oxidase subunit NDUFA4	0.00030084	0.00048722	0.000242493	0.000472156	0.000507383	0.000402019	0.000121414	30.2011	0.000508284	0.000154891	0.000411932	0.000532922	0.000274285	0.000608616	0.000722012	0.000265517	0.000512467	0.000417442	0.000436012	0.000756238	0.000391661	0.000195907	0.0012624	5.94556e-05	0.000199637	0.000415993	0.000444685	0.000179786	2.38027e-05	0.000366775	0.000668641	0.000464375	0.00050995	0.000287187	0.000716226	0.000779108	0.000192191	0.000818017	0.0002631	0.00104853	0.00122862	0.000437126	0.000408189	0.00105338	0.000468247	0.000327103
6	P68371	TBB4B_HUMAN	Tubulin beta-4B chain	0.339435	0.358425	0.363135	0.245744	0.33742	0.328832	0.0478074	14.5386	0.325348	0.227096	0.242077	0.187109	0.172892	0.228001	0.343416	0.220964	0.168897	0.208975	0.23872	0.26662	0.314059	0.246502	0.243967	0.157602	0.264827	0.316537	0.187355	0.30492	0.278496	0.427456	0.267594	0.219552	0.225997	0.188181	0.314998	0.238918	0.285946	0.350171	0.39138	0.247279	0.340371	0.220443	0.22504	0.40534	0.33486	0.342612
3	Q9Y394	DHRS7_HUMAN	Dehydrogenase/reductase SDR family member 7	0.00129167	0.000922046	0.00129275	0.00136931	0.000846981	0.00114455	0.000240925	21.0498	0.000604106	0.000744986	0.000183035	0.000192571	0.000217499	0.00101627	0.00102921	0.00100513	0.000641078	0.00494252	0.00070154	0.00078069	0.000248189	0.000915506	0.00158459	0.000508442	0.000758429	0.000559426	0.000754942	0.00044798	0.000654421	7.27788e-05	0.000619082	0.000241836	0.000637163	0.00017796	0.000520886	0.000920012	0.00128853	0.00154755	0.000593334	0.00241513	0.00159524	9.52835e-05	0.0013105	0.00260119	0.000387927	0.000551306
3	P20340	RAB6A_HUMAN	Ras-related protein Rab-6A	0.000960148	0.00141913	0.0014261	0.00145747	0.00172675	0.00139792	0.000275938	19.7391	0.00179874	0.00111124	0.00119797	0.000807403	0.000973905	0.00112019	0.00187958	0.00103921	0.0011244	0.00166988	0.000531103	0.00192012	0.00153739	0.000854208	0.00110737	0.000965925	0.00148777	0.00133382	0.00122123	0.0012195	0.00296051	0.00112195	0.00087756	0.000753595	0.00123442	0.00112212	0.00104613	0.000955794	0.00153648	0.00101956	0.00208726	0.00138924	0.0015929	0.000748607	0.00355447	0.00127763	0.000703177	0.00170271
2	P11766	ADHX_HUMAN	Alcohol dehydrogenase class-3	0.000539474	0.00193935	0.00337131	0.00265326	0.00275729	0.00225214	0.00108394	48.1292	0.00080533	0.000136216	0.000582846	0.000516532	0.00078887	0.000963198	0.000798062	0.00048571	0.000807622	0.00188366	0.000708993	0.000499623	0.00120865	0.00158911	0.00145867	0.0011719	0.00114762	0.000628227	0.00156648	0.000918665	0.00156858	0.000449834	0.000213146	0.000373261	0.00162673	0.000702446	0.00158894	0.000883744	0.00143112	0.000283162	0.000513838	0.00063902	0.00154833	0.00049899	0.00179417	0.000519413	0.000200408	0.00132459
13	Q5CZC0	FSIP2_HUMAN	Fibrous sheath-interacting protein 2	0.005421	0.00669449	0.00607673	0.00615078	0.00644001	0.0061566	0.000478843	7.77772	0.00696321	0.0079799	0.00846653	0.00381427	0.00551866	0.00651315	0.00608416	0.0050323	0.00495991	0.00492025	0.00646103	0.00852548	0.00794997	0.0101718	0.0106171	0.00513706	0.00869816	0.00926257	0.00445257	0.00561653	0.0105891	0.00697211	0.00812936	0.00872143	0.00978721	0.00620662	0.00843488	0.00986128	0.0061357	0.00817294	0.00606977	0.00699284	0.0147	0.0030164	0.0120512	0.00974309	0.00661801	0.0113225
3	P20674	COX5A_HUMAN	Cytochrome c oxidase subunit 5A, mitochondrial	0.00107033	0.00140538	0.00123489	0.00162841	0.00196002	0.00145981	0.000347807	23.8255	0.000881203	0.00103307	0.0017062	0.00109256	0.00173932	0.00209186	0.00236054	0.00155009	0.00225619	0.00188582	0.000842172	0.000891329	0.00156979	0.00117662	0.00388165	0.00049079	0.00223712	0.00213976	0.00208076	0.00155714	0.00154968	0.000776411	0.000969884	0.00128532	0.00150489	0.00137601	0.00210043	0.00195226	0.00310197	0.00484255	0.00118809	0.00128698	0.0024037	0.00140168	0.00227003	0.00241666	0.00194447	0.0027811
4	Q9NQ48	LZTL1_HUMAN	Leucine zipper transcription factor-like protein 1	0.00293059	0.00172569	0.0018129	0.00269169	0.00227473	0.00228712	0.000528673	23.1152	0.000542276	0.000888309	0.0030709	0.00192262	0.00274528	0.00291761	0.00256688	0.00145542	0.00257774	0.00241239	0.00281564	0.00165061	0.000950042	0.00186764	0.00189689	0.000694726	0.0026236	0.000587086	0.00228304	0.000879089	0.00112263	0.00142519	0.000852723	0.00152883	0.00109333	0.00054257	0.00208667	0.00290671	0.000928898	0.000900045	0.00216947	0.00215241	0.00588849	0.00125311	0.00165059	0.000909145	0.000694097	0.000901534
7	Q14990	ODFP1_HUMAN	Outer dense fiber protein 1	0.0224005	0.0295166	0.0235517	0.029346	0.0314885	0.0272607	0.00402152	14.7521	0.00395898	0.00847492	0.0238168	0.0230718	0.0288874	0.0360043	0.0252598	0.0380341	0.0217506	0.0274364	0.038587	0.0256149	0.0300888	0.0615356	0.0470367	0.0277514	0.0424076	0.0360062	0.036292	0.0303565	0.0366076	0.0274768	0.00603737	0.0290931	0.0423575	0.0382168	0.034129	0.0127745	0.0108799	0.0115963	0.00825052	0.00586697	0.0111706	0.00567314	0.0209938	0.0103095	0.00994278	0.0668174
3	P07195	LDHB_HUMAN	L-lactate dehydrogenase B chain	0.00134082	0.00137166	0.00167728	0.00125455	0.00149246	0.00142736	0.00016367	11.4667	0.00106348	0.000949376	0.00144128	0.00119958	0.00164241	0.0011153	0.00261556	0.00102082	0.00153479	0.00205528	0.0009997	0.00128041	0.00124061	0.00141992	0.00167895	0.00157684	0.00127169	0.000733656	0.00158752	0.00144896	0.000293066	0.00096835	0.00109896	0.00109599	0.00133231	0.00123606	0.0015942	0.00120363	0.00216312	0.00196533	0.00186323	0.00283468	0.00106975	0.000450799	0.00127794	0.00199504	0.000451379	0.000988534
2	Q9NZJ9	NUDT4_HUMAN	Diphosphoinositol polyphosphate phosphohydrolase 2	0.000157902	0.000448754	0.000371031	0.000326772	0.00037544	0.00033598	0.000108743	32.3659	0.000184938	0.000199659	0.000235707	6.29486e-05	0.000106101	0.000131439	0.000360068	8.23999e-05	0.000162495	0.000402807	0.000244948	0.000295442	0.000156158	0.000267657	0.000243746	0.000190435	0.000202495	0.000175594	0.000357592	0.00030432	0.000427349	0.000137152	0.000174125	0.000137551	0.000264584	0.000141256	0.000456449	0.000596747	0.000331922	0.000396677	0.000215696	0.000244707	0.00043295	0.000105186	0.000237189	0.00101853	0.000174729	0.000339402
3	Q6JEL2	KLH10_HUMAN	Kelch-like protein 10	0.00163175	0.00292038	0.00381733	0.00313049	0.00357719	0.00301543	0.000850805	28.215	0.00225404	0.0017832	0.00302193	0.00231957	0.00280161	0.00280314	0.0031892	0.00144124	0.00220205	0.00259828	0.00221929	0.00149223	0.00221316	0.00166443	0.00226803	0.00225907	0.000868279	0.00118795	0.0013001	0.00185665	0.00361381	0.00150451	0.00227666	0.00159947	0.00236459	0.0024976	0.00422834	0.0022991	0.0029618	0.00226687	0.00181578	0.00231014	0.00309145	0.00146324	0.00104346	0.00183979	0.00115715	0.00323171
11	Q6W4X9	MUC6_HUMAN	Mucin-6	0.00839838	0.00393759	0.00415741	0.00428331	0.0066464	0.00548462	0.00196454	35.8191	0.00221016	0.00257927	0.0027934	0.00231058	0.00689255	0.00640234	0.0213313	0.000851582	0.0111168	0.00850541	0.00239113	0.00344161	0.0125404	0.0068184	0.0266493	0.0121696	0.00379257	0.00362198	0.00388421	0.00575827	0.00406346	0.000572182	0.00216039	0.0105039	0.00275332	0.00219202	0.00322032	0.00679995	0.0131485	0.0160206	0.00505544	0.00642037	0.0284845	0.00127046	0.00615311	0.0156654	0.0020393	0.00310255
1	P08134	RHOC_HUMAN	Rho-related GTP-binding protein RhoC	0.000505476	0.000789643	0.000726429	0.000633454	0.000940643	0.000719129	0.000163617	22.7521	0.000203019	0.00114341	0.000408389	0.000237918	0.000237906	0.000304625	0	0.000773199	0.000980773	0.000770725	0.000140968	0.000451474	4.6259e-05	0.000120757	0.000395981	0.00102814	0.000150446	0.0002768	0.000355601	0.00025511	0.000419391	8.39858e-05	0.00029231	0.000234248	0.00068062	7.99502e-05	0.000276047	0.000316678	0.000308879	0.000660881	0.000156315	0	0.000612568	0.000318927	0.000230758	0.000210606	0.0002748	0.000435719
7	P35908	K22E_HUMAN	Keratin, type II cytoskeletal 2 epidermal	0.00844582	0.00809142	0.0110352	0.0100127	0.0110043	0.00971789	0.00139111	14.3149	0.00471609	0.00455671	0.00545217	0.00521144	0.00160024	0.00328486	0.00410837	0.0038576	0.00488186	0.00517161	0.00635945	0.00437	0.00578085	0.0102335	0.0119655	0.00304979	0.00699367	0.00502818	0.00642226	0.00391532	0.00221614	0.00162321	0.00547471	0.00300242	0.0113755	0.00426475	0.00632514	0.00955426	0.00759014	0.0048527	0.00180517	0.00144839	0.00771587	0.00230383	0.0128279	0.0120575	0.00205647	0.00662788
6	Q96M29	TEKT5_HUMAN	Tektin-5	0.00687941	0.00900766	0.00714695	0.00736714	0.00874348	0.00782893	0.000975417	12.4591	0.00533442	0.00627072	0.00812149	0.00544474	0.00611927	0.00897243	0.0130482	0.00624401	0.0058106	0.00687816	0.0075726	0.00809738	0.00474914	0.00963277	0.00779481	0.00656551	0.00683756	0.00916178	0.00695383	0.00636792	0.00776419	0.00963826	0.00452656	0.00671723	0.00725514	0.00504021	0.00988097	0.00745477	0.0071001	0.00991115	0.00766378	0.00663073	0.00619173	0.00379731	0.00504491	0.0049614	0.00478693	0.00402537
3	P09525	ANXA4_HUMAN	Annexin A4	0.00113761	0.000616313	0.00152918	0.00153797	0.000760046	0.00111622	0.000425921	38.1573	0.000550925	0.00076072	0.0006723	0.000593989	0.000765982	0.000536708	0.00113693	0.000889772	0.000521906	0.00258354	0.000438506	0.000600991	0.000775284	0.00181971	0.00351628	0.000963658	0.000405946	0.00115115	0.00043674	0.00030749	0.00140385	0.000137957	0.00116662	0.000498055	0.000444785	0.000688326	0.000672906	0.00305936	0.00177939	0.00207195	0.00148527	0.0032273	0.0026122	0.000736477	0.000999928	0.00197541	0.000371876	0.00100368
15	O14556	G3PT_HUMAN	Glyceraldehyde-3-phosphate dehydrogenase, testis-specific	0.190998	0.282335	0.197235	0.158956	0.196888	0.205282	0.0458872	22.3532	0.114458	0.135985	0.164093	0.060203	0.13276	0.105832	0.219428	0.124899	0.137963	0.219447	0.152278	0.159573	0.0911082	0.215522	0.125695	0.12813	0.1158	0.189522	0.118658	0.157432	0.197304	0.255451	0.214681	0.236977	0.265354	0.215885	0.282579	0.242063	0.187985	0.262189	0.246484	0.238714	0.339386	0.237204	0.176795	0.27735	0.262085	0.371234
4	P62195	PRS8_HUMAN	26S proteasome regulatory subunit 8	0.00266791	0.00170557	0.00241839	0.0027145	0.00314953	0.00253118	0.000531272	20.9891	0.00174885	0.000544928	0.00158389	0.00148085	0.00388063	0.00211447	0.0104846	0.00365373	0.000980983	0.00309482	0.00486646	0.00179475	0.00142853	0.000806869	0.00163937	0.00106446	0.00174765	0.00634382	0.00150202	0.00150576	0.00480131	0.00277155	0.00287564	0.00143358	0.00231816	0.00440926	0.00703224	0.00182335	0.00226007	0.00271371	0.00600376	0.00505514	0.003075	0.00242375	0.00233748	0.00315815	0.000711352	0.00205219
1	P84098	RL19_HUMAN	60S ribosomal protein L19	0.000197031	7.79569e-05	0.000286926	0.000289913	0.000419459	0.000254257	0.000126478	49.7442	8.69052e-05	6.09617e-05	0.00029167	0.000190103	3.78125e-05	0.000133021	0.000163972	0.000194844	3.30084e-05	0.000437438	0.000139164	3.21552e-05	0.000215354	0.000129691	0.000177627	0.000241373	5.44701e-05	7.19791e-05	0.000268655	0.00022949	0.000498126	0.000193564	5.41468e-05	0.000108258	9.74422e-05	7.58516e-05	4.51533e-05	9.77518e-05	0.000256112	0.000177935	8.68329e-05	0.000302041	0.000365216	9.43141e-05	0.000245459	0.000220404	5.3593e-05	0.000217768
4	P48556	PSMD8_HUMAN	26S proteasome non-ATPase regulatory subunit 8	0.00150707	0.00223363	0.00242184	0.00160203	0.00187201	0.00192732	0.000394926	20.491	0.00279996	0.00136608	0.00200434	0.00121977	0.00171526	0.00149729	0.00222571	0.00198438	0.00133289	0.0028665	0.00208456	0.00251492	0.00460958	0.00297681	0.0029738	0.00111708	0.00228165	0.000952903	0.00269494	0.00184264	0.000945515	0.00147307	0.00189046	0.000955492	0.00214553	0.00139481	0.00226261	0.0155404	0.00273645	0.00276388	0.00453195	0.00326434	0.00454432	0.00150061	0.00239477	0.00299215	0.000710796	0.00206674
4	Q8TBY8	PMFBP_HUMAN	Polyamine-modulated factor 1-binding protein 1	0.0020883	0.00116758	0.0026276	0.00209674	0.002516	0.00209924	0.000574666	27.3749	0.0017635	0.0010787	0.00165578	0.00182151	0.00185835	0.00119401	0.00441799	0.00126389	0.00307885	0.00084862	0.00216083	0.00236734	0.00196164	0.00241263	0.00208467	0.00281492	0.00286456	0.00189845	0.00078949	0.00141682	0.00359454	0.00116422	0.00179806	0.00107763	0.000641429	0.00179072	0.00177965	0.00262467	0.00163356	0.0021315	0.000788644	0.000870994	0.001123	0.000907461	0.00245759	0.00154192	0.000974032	0.00699042
2	Q5GAN3	RNS13_HUMAN	Probable inactive ribonuclease-like protein 13	0.00162033	0.00170608	0.00174526	0.00165828	0.0021513	0.00177625	0.000214926	12.1	0.00113148	0.0013186	0.00138465	0.000417612	0.00105123	0.00127269	0.00260893	0.000583698	0.00119041	0.00113739	0.00122826	0.000653491	0.00190668	0.0024027	0.00252623	0.00295145	0.00160214	0.00411142	0.0013648	0.00207188	0.00317411	0.000690151	0.00127078	0.00154052	0.000694044	0.00115586	0.00259421	0.000854714	0.00147664	0.00246738	0.00215902	0.000914186	0.00151024	0.000645753	0.00105755	0.00112261	0.00103814	0.00185843
2	P62081	RS7_HUMAN	40S ribosomal protein S7	0.00050893	0.000540915	0.000736524	0.000491869	0.000598927	0.000575433	9.88677e-05	17.1815	0.000470109	0.000105449	0.000631655	0.000377293	0.000708996	0.000402372	0.00102153	0.000654841	0.000687405	0.000453689	0.000800176	0.000473947	0.000555915	0.00070741	0.000846086	0.000472583	0.000412475	0.000299821	0.000404694	0.000516106	0.00122049	0.000237848	0.000549709	0.000399228	0.000637457	0.000330491	0.000926091	0.000407843	0.000319745	0.000667902	0.000625406	0.000737172	9.09573e-05	0.000239682	0.00124696	0.000488965	0.000325569	0.000623438
3	Q8IZ16	CG061_HUMAN	Uncharacterized protein C7orf61	0.0077203	0.00936895	0.00901394	0.00904822	0.0101125	0.00905277	0.00086601	9.56624	0.00450229	0.00530439	0.00885664	0.00540365	0.00692005	0.00947343	0.00951685	0.00697726	0.00704062	0.00839924	0.00959758	0.00941285	0.0105531	0.00814911	0.0138522	0.00564265	0.0115943	0.00761132	0.00724485	0.00753867	0.00686032	0.0107121	0.00703443	0.00824086	0.00836959	0.00815423	0.01089	0.00576256	0.00464541	0.00504609	0.00923382	0.00720999	0.00694233	0.00583091	0.00506561	0.00710067	0.0053555	0.00979749
4	Q8N1F7	NUP93_HUMAN	Nuclear pore complex protein Nup93	0.00240497	0.00294963	0.00214616	0.00184347	0.00215999	0.00230084	0.000413742	17.9822	0.00252013	0.00116716	0.00287372	0.00150603	0.00245955	0.00146244	0.00555667	0.00140363	0.00153567	0.00260449	0.00181447	0.00292435	0.00213438	0.00232759	0.00422141	0.0039367	0.00263809	0.00264856	0.00157011	0.00240211	0.00382135	0.00190263	0.0024396	0.00188809	0.0057383	0.0028918	0.00486104	0.00322737	0.00318415	0.00357933	0.00428952	0.00330647	0.00594911	0.00195873	0.00380581	0.0040795	0.00167447	0.00615632
1	Q9BXN6	SPNXD_HUMAN	Sperm protein associated with the nucleus on the X chromosome D	0.00505791	0.00573226	0.00527513	0.00528766	0.00801171	0.00587293	0.00122049	20.7816	0.00586309	0.00520247	0.0037643	0.00816792	0.00483903	0.0085667	0.00402071	0.00121147	0.00280964	0.00274175	0.00374992	0.00142093	0.00423085	0.0032337	0.00461837	0.00259492	0.00382597	0.000776718	0.00300957	0.00345724	5.71318e-05	0.00432282	0.00728195	0.0110768	0.00373646	0.00662506	0.0016253	0.00284808	0.00642774	0.00382969	0.00364704	0.000398468	0.00263227	0.00390099	0.00186595	0.00273119	0.00151276	6.68355e-05
1	O95716	RAB3D_HUMAN	Ras-related protein Rab-3D	0.000587127	0.00011569	0.00103055	0.000266878	0.000926617	0.000585373	0.00039896	68.1548	0.000490287	0.00501875	0.000198756	0.00191815	0.000130773	0.000312229	0.00608612	6.33056e-05	0.00596528	0.000747563	5.99943e-05	0.00123709	0.000839426	0.00935006	0.000543294	0.00038809	0.000144938	0.00283891	0.000504338	0.000324064	0.0013803	3.18845e-05	0.000842036	0.00464119	0.000180885	0.000166786	0.000149299	0.000613343	0.00118053	0.000869602	0.000341021	0.000926561	0.000786079	0.000126302	0.00409517	0.000882805	0.000147383	0.00252366
1	O43813	LANC1_HUMAN	Glutathione S-transferase LANCL1	0.000915555	0.0009685	0.00114944	0.00052193	0.000957169	0.000902518	0.000230936	25.588	0.0005355	0.000138246	0.000770714	0.000558525	0.000580825	0.00071699	0.000239826	0.000316648	0.000200608	0.00107488	0.00014239	0.000810021	0.000131185	0.000550706	0.000587649	0.000213714	0.000421198	0.000609791	0.000682774	0.000338382	0.00108072	0.000501944	0.000177351	0.000569225	0.000216689	0.000134633	0.00118734	0.00188041	0.000752829	0.000740533	0.000134682	0.00101225	0.000588823	4.83516e-05	0.00125398	0.000720873	0.0003303	0.000830387
4	P00403	COX2_HUMAN	Cytochrome c oxidase subunit 2	0.00723484	0.00913586	0.00798542	0.00696763	0.0104559	0.00835593	0.00144392	17.2802	0.00567894	0.00471985	0.00658696	0.0058959	0.00487985	0.00285501	0.00932956	0.00466634	0.00683396	0.00838228	0.00557583	0.00876815	0.00878238	0.00509287	0.00896003	0.0034477	0.00693413	0.00798818	0.00713678	0.00631532	0.0124869	0.00910412	0.00804173	0.00647724	0.00660696	0.00543224	0.0108324	0.00765825	0.00806073	0.0080864	0.0091354	0.00981375	0.00934525	0.00604346	0.00739834	0.00993702	0.00571356	0.00841661
4	Q9NR45	SIAS_HUMAN	Sialic acid synthase	0.00273508	0.00330707	0.00292406	0.00299767	0.00380241	0.00315326	0.000417333	13.235	0.00114106	0.00100433	0.00206697	0.000758851	0.00128003	0.00124107	0.00286813	0.00163636	0.00282236	0.0032581	0.00108033	0.00247915	0.00170704	0.00252906	0.001623	0.000905473	0.00271159	0.00216694	0.00211929	0.000843761	0.00379566	0.000569407	0.00117796	0.00133985	0.000748197	0.00154533	0.00197444	0.0018348	0.001886	0.0025212	0.00183497	0.00180804	0.00142222	0.00083183	0.0021272	0.00328945	0.000484574	0.00162717
6	Q9H3G5	CPVL_HUMAN	Probable serine carboxypeptidase CPVL	0.00737402	0.00768059	0.00780014	0.00770174	0.00791141	0.00769358	0.000200723	2.60896	0.00446238	0.00293615	0.00687086	0.00555366	0.00679513	0.00699781	0.00690452	0.00295896	0.00749876	0.00871444	0.0073748	0.006844	0.00650531	0.0103398	0.0064728	0.0060114	0.0129301	0.00650898	0.00448248	0.00636045	0.00835653	0.00556397	0.00707326	0.00700918	0.00728775	0.005986	0.00353378	0.00297373	0.00725862	0.00733601	0.00943315	0.0188823	0.0101837	0.00518252	0.00839969	0.0116822	0.00626653	0.0113315
1	Q9BTM1	H2AJ_HUMAN	Histone H2A.J	2.01293e-05	0.000583442	3.05606e-05	1.93507e-05	1.77004e-05	0.000134237	0.000251164	187.106	3.05711e-05	1.78345e-05	3.10778e-05	6.17678e-06	2.85529e-05	1.38054e-05	8.24155e-05	1.80714e-05	1.59695e-05	2.79771e-05	0.000368561	4.31019e-05	3.84989e-05	0.000914931	3.31977e-05	2.08252e-05	2.58719e-05	5.17868e-05	1.61489e-05	0.000111021	4.51339e-05	2.75143e-05	2.551e-05	4.42346e-05	4.96771e-05	2.08238e-05	0.000278835	0.00107421	4.29312e-05	0.000100281	6.05371e-05	0.000102629	0.000657776	4.46067e-05	0.000148294	0.000172041	0.000574552	0.000435879
1	P54709	AT1B3_HUMAN	Sodium/potassium-transporting ATPase subunit beta-3	0.00173082	0.00214658	0.00181349	0.00193243	0.00194561	0.00191379	0.000157393	8.22419	0.00125513	0.00120438	0.00228995	0.00117286	0.00137991	0.00137058	0.0024467	0.00100012	0.0017088	0.00132297	0.00149938	0.00191571	0.00162807	0.00193268	0.00240248	0.00110097	0.00268051	0.00135901	0.000884761	0.00167677	0.00163046	0.00115337	0.0011578	0.00156414	0.00190235	0.00158819	0.00216569	0.00122356	0.00158711	0.00151067	0.00239834	0.00118243	0.00207954	0.00128287	0.0015598	0.000336733	0.000888105	0.00208127
1	P53004	BIEA_HUMAN	Biliverdin reductase A	0.000401601	0.000447982	5.24375e-05	0.000417934	0.000442661	0.000352523	0.000168802	47.8838	7.95671e-05	6.52039e-05	6.72175e-05	4.92903e-05	4.62421e-05	0.000113207	0.000111946	0.000104768	6.77336e-05	6.98583e-05	0.000106861	7.41051e-05	0.000251013	0.000179275	8.84555e-05	8.95528e-05	2.16329e-05	7.46104e-05	0.000175834	0.000124605	0.000142404	7.31101e-05	0.000126174	3.06036e-05	0.00017546	0.000112266	9.90821e-05	0.000216891	0.000334275	0.000203105	0.00019912	8.69958e-05	0.000252529	0.000105254	0.000301482	0.000262394	0.00012854	0.000127255
3	P04844	RPN2_HUMAN	Dolichyl-diphosphooligosaccharide--protein glycosyltransferase subunit 2	0.00144625	0.00163049	0.00191384	0.00156342	0.00186598	0.001684	0.00019992	11.8718	0.00165447	0.00144531	0.00171269	0.00114096	0.00129746	0.0017488	0.00172025	0.00121932	0.00203172	0.00249082	0.00163277	0.00156678	0.00186298	0.00228462	0.00266763	0.00147655	0.00147311	0.00120783	0.00142602	0.00178316	0.00228778	0.000730155	0.00180928	0.00155307	0.00178716	0.00129414	0.00244983	0.00461631	0.00227146	0.00434747	0.00299236	0.00291735	0.00251312	0.00140684	0.00174599	0.00224751	0.000443559	0.00237771
5	Q96QV6	H2A1A_HUMAN	Histone H2A type 1-A	0.000722942	0.00518073	0.00675802	0.0147833	0.00119388	0.00572777	0.00567819	99.1344	0.00418204	0.0149503	0.00662737	0.00380598	0.000628649	0.0129276	0.00147735	0.0127658	0.0126759	0.0285298	0.0181546	0.00239782	0.00247342	0.0101546	0.00698336	0.00810315	0.00616214	0.00343677	0.00133037	0.015146	0.00798762	0.00470138	0.000920305	0.00110453	0.00631197	0.000621581	0.00146355	0.00146881	0.000740091	0.00355577	0.00221287	0.00126753	0.00176839	0.000814566	0.00450641	0.0123016	0.000811077	0.0024382
1	Q9UMX2	OAZ3_HUMAN	Ornithine decarboxylase antizyme 3	0.00135056	0.00155521	0.00146627	0.00168309	0.0017928	0.00156959	0.000174327	11.1066	0.000710353	0.00149814	0.00117218	0.00113483	0.00126775	0.00150011	0.0027082	0.00125587	0.00163907	0.00159918	2.99089e-05	0.00129783	0.00235096	0.000191725	0.0036533	0.00115375	0.000531066	0.00151408	0.00174662	0.0021409	0.00151365	0.00186305	0.00193823	0.00185229	0.00228005	0.00199133	0.00323851	0.00136406	0.000941077	0.00181053	0.00153312	0.00141067	0.0035939	0.00163012	0.000189471	0.00187495	0.00161783	0.00165124
1	Q7Z6E9	RBBP6_HUMAN	E3 ubiquitin-protein ligase RBBP6	0.0395011	0.0500006	0.0294746	0.000268558	0.000294204	0.0239078	0.0227563	95.1834	0.00323764	0.00125365	0.000791256	0.0060964	0.000389732	0.0356122	0.0676756	0.0176036	0.0488839	0.000333617	0.019097	0.00104361	0.000921837	0.0312632	0.0016254	0.000192671	0.000538399	0.0372129	0.000886009	0.0188016	0.0921499	0.00748949	0.000268858	0.0229108	0.0321424	0.0190378	0.0203235	0.0571148	0.00180134	0.0321746	0.0415096	0.000731735	0.00557478	0.000761066	0.000856619	0.00051398	0.0119197	0.0479172
1	P55036	PSMD4_HUMAN	26S proteasome non-ATPase regulatory subunit 4	0.000900439	0.000979302	0.00106146	0.000976474	0.00121339	0.00102621	0.000119133	11.609	0.000266777	0.000100871	0.000730592	0.000620325	0.000622966	0.00079755	0.000323664	0.000167478	0.000131448	0.000854916	0.000667642	0.000769962	0.000666475	0.000638648	0.000838404	0.000742457	0.000622758	0.0004932	0.00010315	0.000503743	0.00141246	0.000518416	0.000695023	0.000377745	0.000644498	0.000510669	0.00103874	0.00027525	0.000904383	0.000854849	0.00115162	9.18073e-05	0.00085139	0.000445266	0.000285433	0.000301013	0.000469957	0.000363365
13	P24752	THIL_HUMAN	Acetyl-CoA acetyltransferase, mitochondrial	0.0176165	0.0165133	0.021916	0.0191048	0.0215281	0.0193357	0.00236851	12.2494	0.0217106	0.0140078	0.020799	0.0171098	0.0171107	0.0196402	0.0263116	0.0152629	0.0190791	0.0200633	0.0214223	0.0194084	0.0244098	0.0145681	0.0284577	0.01395	0.022861	0.0163899	0.0227188	0.0195126	0.0257167	0.0212896	0.0256941	0.0129281	0.0235681	0.0167811	0.0214745	0.0152796	0.0205356	0.0244803	0.02687	0.00975828	0.0167681	0.0163015	0.0201779	0.0215481	0.0176023	0.0192771
1	O14880	MGST3_HUMAN	Microsomal glutathione S-transferase 3	0.000309721	0.000294778	0.000866118	0.000212845	0.000967988	0.00053029	0.000356808	67.2854	6.02442e-05	0.000339724	0.000137077	0.000109032	3.69227e-05	0.000209988	0.000486738	0.00010055	0.000187702	0.000124904	0.000340783	0.000386447	0.000381901	0.00010301	0.000271751	0.000135053	0.000567317	0.000381445	0.000376063	0.000480238	0.000497592	0.000129375	0.000264798	0.000335197	8.78871e-05	0.000211753	6.37651e-05	0.000425909	0.000424883	5.47917e-05	0.00033928	0.000317776	0.0005222	0.000123324	0.00121222	0.000189291	0.000101821	0.00014305
1	Q8WW43	APH1B_HUMAN	Gamma-secretase subunit APH-1B	2.33475e-05	8.74939e-05	0.000243774	0.000178106	8.15445e-05	0.000122853	8.7368e-05	71.1158	0.000150115	0.000134634	0.000227729	0.000145484	0.00020522	9.90485e-05	0.000512888	0.000111241	0.000178231	0.000150398	0.000163039	0.000115769	0.000158544	0.000179775	9.78922e-05	0.000114059	0.000160609	5.72196e-05	0.000182562	0.00023394	0.000573186	2.79532e-06	0.000312148	0.000113597	0.000210742	4.97562e-05	0.000300851	0.000187176	7.79771e-05	0.000209092	0.000261719	0.000165189	0.0003195	2.61993e-05	9.38741e-05	0.000703941	0.000127581	0.000504775
4	P61163	ACTZ_HUMAN	Alpha-centractin	0.00355322	0.00419421	0.0028561	0.00442907	0.0050213	0.00401078	0.00083253	20.7573	0.00251729	0.00161766	0.0039165	0.00277462	0.00309688	0.00244713	0.00524464	0.00269154	0.00315659	0.0049309	0.00245365	0.00344912	0.00339695	0.00256341	0.00387882	0.00324702	0.00261694	0.00140688	0.00299636	0.00159086	0.00593281	0.00276073	0.00366113	0.00274526	0.00338716	0.00261739	0.00539692	0.0013875	0.00543765	0.00361486	0.00621653	0.00364684	0.00386399	0.00303365	0.00257982	0.00275174	0.00174928	0.00565545
5	Q15907	RB11B_HUMAN	Ras-related protein Rab-11B	0.00638402	0.0071609	0.00850896	0.00757547	0.00739283	0.00740444	0.000766472	10.3515	0.00501636	0.00775975	0.00483029	0.00473332	0.00638633	0.00874523	0.0131075	0.00527573	0.00571319	0.00880195	0.0052252	0.0130217	0.00585296	0.0124617	0.0103576	0.00403666	0.00511727	0.00418122	0.00633577	0.00716194	0.0149702	0.005719	0.00802268	0.00956605	0.0071333	0.0057067	0.0119077	0.0110104	0.0120418	0.0075933	0.0101926	0.0123966	0.00654395	0.00643058	0.00476054	0.00934274	0.00337907	0.011171
8	P25786	PSA1_HUMAN	Proteasome subunit alpha type-1	0.0107778	0.0112737	0.0106225	0.00851031	0.0104719	0.0103313	0.00106161	10.2757	0.00714135	0.00505602	0.0101247	0.00629568	0.0112309	0.0113503	0.0115758	0.00811175	0.00721444	0.0154175	0.00856495	0.00676988	0.0110603	0.0105801	0.0148669	0.00676179	0.0120372	0.0077652	0.0079944	0.00783349	0.0101792	0.00952605	0.0104613	0.00631251	0.00985906	0.00654451	0.0122579	0.00668873	0.0139349	0.013225	0.0138522	0.0126245	0.00957672	0.00885066	0.00723026	0.0144964	0.00666704	0.00696846
5	Q15005	SPCS2_HUMAN	Signal peptidase complex subunit 2	0.00233081	0.00194225	0.00259626	0.00276847	0.00244817	0.00241719	0.000312029	12.9088	0.00247107	0.00161062	0.0015067	0.00172491	0.00184813	0.00234082	0.00352183	0.0015921	0.00178918	0.00333025	0.00206795	0.00251512	0.00361621	0.00189921	0.00299286	0.00142279	0.00291222	0.00238525	0.002153	0.00372414	0.00206057	0.00182107	0.00347728	0.0022601	0.00157138	0.00150679	0.00333376	0.00206246	0.00453546	0.00645647	0.00530306	0.00249826	0.00422909	0.00221837	0.00195683	0.00418727	0.00105774	0.00237539
2	Q9BT78	CSN4_HUMAN	COP9 signalosome complex subunit 4	0.00022632	0.000439138	0.000282268	0.000331509	0.000638037	0.000383454	0.000162436	42.3611	0.000527697	0.000691719	0.000695697	0.000435562	0.000402582	0.000527267	0.00108481	0.000873863	0.00037378	0.000681148	0.000410878	0.000627888	0.000325483	0.000829697	0.000184943	0.000354415	0.00112694	0.000436007	0.000778291	0.000188692	0.000245485	0.00015784	0.000385336	0.00027664	0.000894529	0.000487722	0.000492439	0.00140433	0.000847478	0.000920796	0.000306568	0.000501681	0.000584903	0.000163955	0.00107404	0.000579395	0.000248347	0.000577275
3	P61769	B2MG_HUMAN	Beta-2-microglobulin	0.000587955	0.00116797	0.00101895	0.000951219	0.000980188	0.000941257	0.000214402	22.7783	0.000332963	0.00122767	0.00133835	0.000831614	0.000399428	0.000737224	0.00331207	0.00108537	0.00063925	0.00128339	0.00185156	0.000347195	0.00157143	0.000459892	0.00256011	0.000851846	0.000439917	0.00242876	0.000603948	0.00125835	0.00303487	0.00126738	0.00182453	0.00091675	0.00161206	0.000298815	0.00194229	0.0011621	0.000978682	0.000764786	0.000778549	0.000596638	0.00133138	0.000871076	0.00330785	0.0027463	0.000375757	0.00117904
2	Q96DC9	OTUB2_HUMAN	Ubiquitin thioesterase OTUB2	0.00118825	0.00174312	0.000736724	0.000781295	0.000955387	0.00108095	0.000410497	37.9754	0.000149408	0.000503565	0.00100162	0.000491369	0.000758016	0.000161642	0.0026438	0.000942889	0.000501519	0.00162625	0.000535009	0.000741775	0.000750584	0.00112456	0.00242534	0.00130952	0.000970882	0.000741296	0.000615324	0.000691562	0.00201432	0.00101585	0.0012866	0.00140943	0.00186182	0.000579611	0.00274807	0.000689596	0.00155878	0.000996341	0.00231716	0.0018084	0.00317213	0.0011093	0.00103974	0.00208633	0.000830056	0.0018564
5	Q8IYX7	SAXO1_HUMAN	Stabilizer of axonemal microtubules 1	0.00454163	0.00408538	0.0069626	0.00408512	0.00420594	0.00477613	0.00123647	25.8884	0.00220582	0.00235139	0.00546687	0.00238164	0.00393837	0.00490307	0.004758	0.00343187	0.0036511	0.0030555	0.00580087	0.00447834	0.00719136	0.00559072	0.00681825	0.00320848	0.00587802	0.00380306	0.00487387	0.00380146	0.00264572	0.00541999	0.00233393	0.00519676	0.00554895	0.00503247	0.00603089	0.00419601	0.00410397	0.00520466	0.00297943	0.0012943	0.00534637	0.00265287	0.00373473	0.00440999	0.00344329	0.00864663
2	Q6PEW0	PRS54_HUMAN	Inactive serine protease 54	0.00174032	0.00193427	0.00290694	0.00187837	0.00255104	0.00220219	0.000502079	22.7991	0.00130901	0.00108833	0.00246552	0.00100039	0.00204606	0.00299315	0.00291352	0.00163725	0.00228517	0.00235076	0.00226594	0.00216811	0.00267983	0.00347794	0.00294606	0.000826435	0.00261607	0.00225291	0.00212129	0.00263187	0.00155047	0.0023904	0.000634152	0.00202657	0.00187966	0.00168921	0.00207039	0.0015244	0.00262022	0.00216899	0.00144134	0.00147325	0.00273494	0.000735568	0.00226977	0.00462309	0.00209553	0.00228868
4	Q13733	AT1A4_HUMAN	Sodium/potassium-transporting ATPase subunit alpha-4	0.00236772	0.00337014	0.0085315	0.00380166	0.00323043	0.00426029	0.00244379	57.362	0.00331776	0.0020976	0.00446725	0.0515288	0.0022401	0.0117571	0.399903	0.173927	0.00506037	0.0605687	0.0044759	0.00655746	0.00273143	0.00402687	0.545489	0.202036	0.261379	0.0154903	0.22926	0.00501519	0.00656665	0.00191734	0.00330578	0.00521709	0.335317	0.00469025	0.00504523	0.00396093	0.0124513	0.144491	0.00546603	0.00349596	0.00898434	0.0042577	0.161134	0.0045488	0.0029476	0.209331
3	Q8NHS0	DNJB8_HUMAN	DnaJ homolog subfamily B member 8	0.00175618	0.00146406	0.00244752	0.00185297	0.00236679	0.0019775	0.000418502	21.1631	0.00165734	0.00097627	0.00258303	0.00138884	0.00117247	0.00194713	0.00657393	0.00155075	0.0019706	0.00175966	0.0014342	0.00187349	0.00199094	0.00335704	0.00258342	0.00142053	0.0026093	0.00110726	0.00199934	0.00120406	0.00231493	0.00145495	0.00155376	0.000640043	0.00330921	0.00140058	0.00381897	0.00193331	0.00349828	0.00153844	0.0022485	0.00139902	0.0114643	0.00105257	0.00365187	0.00282699	0.00107298	0.00233854
1	A0A087WWA1	P3URF_HUMAN	PIK3R3 upstream open reading frame protein	2.10973e-05	0.000194982	0.000176793	0.00012077	9.25538e-05	0.000121239	6.95983e-05	57.4058	0.000254224	6.82491e-05	0.000329836	0.00014644	0.000166268	0.000225156	0.000515385	0.000227757	0.000286048	0.00032004	6.16001e-05	0.000262368	0.000198866	0.000337515	0.000558128	8.78086e-05	0.000443715	0.000317743	0.000265428	0.000308609	0.000284676	0.000108327	0.000299765	3.38072e-05	0.000293633	0.000170997	0.000354741	0.000481934	0.000308559	0.000209501	0.000234395	0.00021687	0.000473139	7.6375e-05	0.000927937	0.000385038	0.000153624	0.000138176
2	Q99985	SEM3C_HUMAN	Semaphorin-3C	0.00040537	0.000316644	0.00260215	0.00224223	0.00263606	0.00164049	0.00117857	71.8426	0.00136211	0.000263833	0.00179127	0.000513878	0.00093831	0.00166174	0.0020129	0.000622408	0.00205225	0.00141513	0.00112768	0.000654627	0.00537122	0.000706452	0.00656505	0.00297932	0.000767913	0.00195945	0.0022097	0.002286	0.00191852	0.000253938	0.000381053	0.000154487	0.00051348	0.00121538	0.00061932	0.00206766	0.00123284	0.00144335	0.000586007	0.00172231	0.00243813	0.000328388	0.000626721	0.00363637	0.000277534	0.00295521
1	P46783	RS10_HUMAN	40S ribosomal protein S10	0.000236912	0.000377681	0.000349058	0.000369141	0.000393685	0.000345295	6.269e-05	18.1555	0.00023983	0.000170315	0.000388644	0.000264102	0.000244882	0.000326334	0.000536309	0.000252758	0.000407795	0.000299908	0.000244833	0.000238926	0.000371747	0.000406216	0.000698656	0.000309167	0.000217099	0.000173676	0.000226888	0.000302723	0.000552471	0.000158664	0.000309914	0.000189782	0.00033557	0.000141396	0.000416421	0.000200607	0.000271081	0.000218566	0.000566899	0.000788645	5.84416e-05	0.000228989	0.00031784	0.000674879	8.07473e-05	0.000395426
1	Q6ZQQ2	S31D1_HUMAN	Spermatogenesis-associated protein 31D1	0.000632824	0.000788868	0.000491594	0.000661715	0.000599177	0.000634836	0.00010752	16.9367	0.000578228	0.00023836	0.000735083	0.000218425	0.000597891	0.000374101	0.000608385	2.49619e-05	0.000326777	0.000418411	0.000637735	0.000869957	0.000416222	0.000593327	0.00130473	0.000705237	0.000722303	0.000710709	0.000674683	0.000535488	0.000383198	0.00064749	0.000765236	0.000678128	0.000732732	0.000979565	0.000501103	0.00110916	0.000578348	0.000741673	0.00108592	0.0010337	0.00110071	0.000707345	0.00072013	0.000977578	0.00064303	0.00133424
2	Q9Y2Z0	SGT1_HUMAN	Protein SGT1 homolog	0.000301816	0.000414051	0.000551588	0.00126133	0.00112706	0.000731169	0.000434442	59.4174	0.000107779	0.000220237	0.000547644	0.00036334	0.000288154	0.000405939	0.000448328	0.000276774	0.000261085	0.000452944	0.000207434	0.000928588	0.000255333	0.000488384	0.00034822	0.000289802	0.000348405	0.00135455	0.000392923	0.000153597	0.000362096	0.000170429	0.000219157	0.000133815	0.000203717	0.000216281	0.000433881	0.000373758	0.000292228	0.000277362	0.000364539	0.00068441	0.000307658	3.78567e-05	0.000172281	0.000325232	0.000121413	0.000425992
15	P19367	HXK1_HUMAN	Hexokinase-1	0.0443919	0.0462299	0.0429309	0.0437156	0.0483498	0.0451236	0.00217705	4.82464	0.0670267	0.0450581	0.0560039	0.0363696	0.0386057	0.0467748	0.0592623	0.040046	0.0476738	0.0412577	0.0511663	0.0507744	0.052591	0.0592531	0.0723439	0.046793	0.0587629	0.0555953	0.0426472	0.0286662	0.0383701	0.0591051	0.0488021	0.0544223	0.0568262	0.0426265	0.0487317	0.0544466	0.0608513	0.0540212	0.0474918	0.0280744	0.0581339	0.0441464	0.0460921	0.0728915	0.0453259	0.045615
2	P08865	RSSA_HUMAN	40S ribosomal protein SA	0.00215362	0.00192217	0.00205522	0.00249524	0.00211913	0.00214908	0.000212743	9.89926	0.00173314	0.00119105	0.00158755	0.00126285	0.00071659	0.000683585	0.00201108	0.00122498	0.00127506	0.0021588	0.000896977	0.00190718	0.00119253	0.000849026	0.00134909	0.00109833	0.00117666	0.000709998	0.00148429	0.00118862	0.00240769	0.000891756	0.00225285	0.000995668	0.0016708	0.000654977	0.000576678	0.00104483	0.0016216	0.00217011	0.00234818	0.00115705	0.00167374	0.00109496	0.00152567	0.00111824	0.0010062	0.00157031
2	Q00839	HNRPU_HUMAN	Heterogeneous nuclear ribonucleoprotein U	0.000204343	0.000329864	0.000205192	0.000269922	0.000229812	0.000247827	5.30362e-05	21.4005	0.000204429	0.000638869	0.000121504	0.00028198	5.91383e-05	7.03153e-05	0.000666321	0.000167714	0.000105808	0.000282165	0.000135126	0.000182592	0.000185659	0.000365891	0.000237855	0.000202558	0.000542935	7.47614e-05	0.000230658	0.000124837	0.000536168	5.46898e-05	0.000185561	0.000355201	0.000280325	5.42918e-05	0.000596606	0.00266475	0.00137072	0.000597986	0.000989246	0.000812339	0.000302646	0.000134551	0.000266246	0.000529943	0.000122933	0.000206878
5	Q92621	NU205_HUMAN	Nuclear pore complex protein Nup205	0.00396173	0.00259283	0.00888037	0.00495713	0.00227163	0.00453274	0.00265913	58.665	0.00228352	0.00219444	0.00378733	0.00212738	0.00341209	0.00199914	0.00473415	0.00261979	0.00568877	0.00330991	0.00244671	0.00205411	0.00319422	0.00814087	0.00415659	0.00351761	0.00401578	0.00253214	0.00249979	0.00583474	0.00368965	0.00202685	0.00292275	0.00261795	0.00471641	0.00272439	0.00318716	0.00207055	0.00517169	0.00660672	0.0053946	0.0079294	0.00588759	0.00208729	0.00330068	0.0109014	0.00114089	0.0226373
1	Q96LK8	SPT32_HUMAN	Spermatogenesis-associated protein 32	0.000187533	0.000447907	2.28996e-05	0.000317138	0.000428822	0.00028086	0.000177741	63.2845	0.00034088	0.000279164	0.000173715	0.000428444	2.00854e-05	5.25893e-05	0.000348125	0.000308252	0.000199246	0.000453211	0.000367599	8.00316e-05	0.000270927	0.000115992	0.000193826	1.63775e-05	3.59982e-05	0.000129635	1.08836e-05	0.000118847	3.73071e-05	0.000373347	4.46711e-05	0.000470735	0.000430505	3.13515e-05	7.10644e-05	0.000762548	0.000699514	0.000108595	0.000316289	0.000107664	0.000873761	4.04033e-05	0.000271157	0.000591278	0.000380222	5.31908e-05
3	P35232	PHB_HUMAN	Prohibitin	0.0019825	0.00230679	0.00241641	0.00188054	0.00258945	0.00223514	0.000297108	13.2926	0.000937602	0.00127687	0.0014707	0.00149215	0.00136035	0.00226013	0.00310164	0.00175875	0.00206905	0.00172948	0.00165871	0.0018631	0.00191056	0.00190276	0.00246646	0.00155305	0.0022201	0.00133161	0.00207738	0.00204669	0.00276015	0.00205167	0.0021157	0.00138724	0.00153824	0.00119566	0.0025492	0.0019173	0.00232178	0.00184224	0.00119853	0.00227738	0.00261142	0.00119151	0.00206862	0.00213496	0.000971152	0.00212086
8	P14550	AK1A1_HUMAN	Aldo-keto reductase family 1 member A1	0.027942	0.329509	0.00881517	0.00928575	0.00996671	0.0771038	0.141329	183.297	0.00242643	0.0122587	0.00309614	0.00277675	0.00155818	0.0316268	0.00905655	0.00543477	0.0390954	0.0105994	0.00433661	0.00393771	0.00180419	0.00459903	0.00466191	0.00300299	0.00354989	0.00242321	0.00323143	0.00168176	0.00703422	0.00124125	0.0200955	0.00177555	0.00164478	0.00143515	0.00313451	0.00566258	0.00681794	0.00739412	0.0661632	0.00466237	0.00465668	0.00104304	0.108063	0.116929	0.00121927	0.0103318
2	Q8TDB8	GTR14_HUMAN	Solute carrier family 2, facilitated glucose transporter member 14	0.000689427	0.00113139	0.000482651	0.000328681	0.000981597	0.00072275	0.000334679	46.3063	0.000449826	0.000100268	0.000661913	0.000329729	0.000250899	0.000723662	0.00191336	0.000748946	0.000221277	0.00019778	0.000883495	0.000745492	0.000420264	0.000313617	0.000371231	0.000173165	0.000629706	0.00130628	0.000281365	0.000257254	0.00179711	0.000244253	0.000329764	0.00044704	0.000549748	0.000391737	0.000599231	0.000420891	0.000260847	0.000671147	0.000928441	0.000989352	0.00178143	0.000200788	0.000347018	0.000505633	0.000285186	0.000330918
2	P62834	RAP1A_HUMAN	Ras-related protein Rap-1A	0.000498418	0.000531287	0.000514703	0.000515158	0.00041526	0.000494965	4.60476e-05	9.3032	0.00086591	0.000235595	0.00010366	0.000663388	0.000165674	0.000263239	0.000324581	0.000200968	0.000309766	0.000932437	9.38816e-05	0.000132709	0.000645803	0.000157665	0.000439131	0.001644	0.000948278	0.00031276	0.00071856	0.00098375	0.000305699	7.08764e-05	0.0014656	6.94233e-05	0.000537564	0.000168292	0.00142545	9.11542e-05	0.000679432	0.00112419	0.00055198	0.00166966	0.00234575	0.000474358	0.0022337	0.00184328	7.95826e-05	0.000473368
1	P03973	SLPI_HUMAN	Antileukoproteinase	0.000838307	0.000802437	0.00116576	0.000983405	0.000938342	0.000945651	0.000143144	15.1371	0.000292378	0.00109997	0.00043381	0.000613003	0.000606773	0.00129697	0.00122281	0.00204111	0.00101151	0.000943037	0.000862312	0.000683442	0.00103837	0.00101078	0.00268383	0.00087027	0.00112218	0.000519765	0.00188622	0.00902917	0.0025049	0.000722337	9.20534e-05	0.000626617	0.00135506	0.000655634	0.00215217	0.000742636	0.00267608	0.0013306	0.00100476	0.000795821	0.000263449	5.85542e-05	0.000371625	0.00010349	0.00020308	0.001795
3	P40616	ARL1_HUMAN	ADP-ribosylation factor-like protein 1	0.00187405	0.00277188	0.00279483	0.00228161	0.00397146	0.00273877	0.000787479	28.7531	0.00130886	0.00143591	0.00211881	0.00232246	0.00255815	0.00225547	0.00182836	0.00250767	0.00199433	0.00249774	0.00264325	0.00168123	0.00432997	0.00198202	0.00416525	0.00234119	0.00216457	0.00237699	0.00323268	0.00241526	0.00355333	0.00224912	0.00220666	0.00202318	0.00237299	0.00290138	0.00339377	0.00451776	0.00233519	0.00195116	0.00263099	0.00238638	0.00213748	0.00289559	0.00180434	0.00278134	0.000854494	0.00208993
2	P50995	ANX11_HUMAN	Annexin A11	0.000694606	0.00115331	0.00066813	0.00100149	0.00121897	0.0009473	0.000255426	26.9635	0.000243041	0.000340602	0.000395042	0.0001843	0.00055288	0.000495159	0.000248862	0.000711352	0.00115911	0.000850908	0.000752113	0.000949903	0.000164873	0.000978511	0.000352323	0.00105836	0.000761031	0.000514513	0.000456439	0.000242078	0.000962249	0.000101267	0.000144344	0.000261514	0.000279293	0.000296738	0.000269282	0.000422096	0.00135346	0.000522983	0.000265234	0.00249535	0.000897873	0.000347077	0.000944805	0.00145787	0.000139876	0.000711998
2	P14854	CX6B1_HUMAN	Cytochrome c oxidase subunit 6B1	0.000350935	0.000814747	0.000859831	0.000580506	0.000793481	0.0006799	0.000213047	31.3351	0.000318208	0.00107084	0.001183	0.000536209	0.000969629	0.000507821	0.00229855	0.000264948	0.000291296	0.000771509	0.00100026	0.00075462	0.000885145	0.000389594	0.00129468	0.000434939	0.000950391	0.000443888	0.000271161	0.00052916	0.000815999	0.000775705	0.000460014	0.000908034	0.00071911	0.000531487	0.00194653	0.00120934	0.000743038	0.000750934	0.000402545	0.000318192	0.00140026	0.000534447	0.000634942	0.00085733	0.000549971	0.00153667
4	Q96QH8	LYZL5_HUMAN	Sperm acrosome-associated protein 5	0.00131613	0.00105765	0.00141754	0.00132726	0.00137854	0.00129943	0.000141172	10.8642	0.00211871	0.00046638	0.00284036	0.000878764	0.0056157	0.00118312	0.00049725	0.0045275	0.00328377	0.0010594	0.00497134	0.0016337	0.00153014	0.00530664	0.0107252	0.00208328	0.00155666	0.00191918	0.00272807	0.00104983	0.0012944	0.00110278	0.00373959	0.00134781	0.00510422	0.00245647	0.00117876	0.00113943	0.00094568	0.00111845	0.000862735	0.000769979	0.00158193	0.000453334	0.00985846	0.00112512	0.000827386	0.00140144
3	Q969H8	MYDGF_HUMAN	Myeloid-derived growth factor	0.00314309	0.00148541	0.00408974	0.00138661	0.00391423	0.00280382	0.00129888	46.3256	0.00153547	0.00152731	0.00428429	0.00325526	0.00300994	0.00376571	0.00419204	0.000429378	0.00183396	0.0041712	0.000660055	0.0022133	0.00169603	0.000896669	0.000803457	0.00117604	0.000793026	0.00368496	0.000780809	0.0011945	0.00171015	0.00265765	0.00414308	0.0019262	0.00380359	0.00184442	0.00184157	0.00248668	0.00354421	0.00254553	0.00243214	0.00509222	0.001256	0.000269337	0.00300076	0.00484349	0.00137209	0.00189866
1	Q16401	PSMD5_HUMAN	26S proteasome non-ATPase regulatory subunit 5	7.53384e-05	0.000896582	0.000872986	0.000704527	3.30842e-05	0.000516504	0.000428723	83.0048	0.000408534	0.000396209	0.000587128	0.000357731	0.000410155	3.11742e-05	0.000672393	0.000468591	0.000169794	0.000767711	0.0003733	0.000139219	0.000462999	0.000186881	0.000576435	0.000362601	0.000409116	0.000560067	0.000133764	8.05846e-05	0.00519189	0.000348822	0.000501863	0.000368686	0.000625771	0.00144478	0.000177392	0.00250682	0.00137792	0.00132279	0.000547537	0.000603692	0.00049057	0.000284991	0.000888077	0.000570422	0.000472263	0.0040819
2	O14818	PSA7_HUMAN	Proteasome subunit alpha type-7	0.00112738	0.00131658	0.00112845	0.00113501	0.00120321	0.00118212	8.15772e-05	6.9009	0.000156426	0.000576388	0.000882077	0.000689862	0.000987191	0.00107286	0.00115097	0.000772342	0.0101023	0.00807301	0.000818958	0.00129593	0.0014128	0.0258717	0.00142575	0.0110277	0.000845094	0.000856421	0.000878745	0.00109471	0.00571676	0.000793614	0.00112893	0.000808287	0.000913944	0.000797582	0.00121021	0.000800629	0.000957996	0.00106181	0.000701522	0.00119921	0.0196418	0.000750052	0.000705482	0.00108769	0.000547287	0.000303059
1	Q9H061	T126A_HUMAN	Transmembrane protein 126A	0.000449283	0.00057949	0.00048242	0.000452821	0.000719127	0.000536628	0.00011482	21.3965	0.000259396	0.000243224	0.000439929	0.000369384	0.000245772	0.000412897	0.000584471	0.000191739	0.000360116	0.000441143	0.000311109	0.000517213	0.000297507	0.000218133	0.00057183	0.000289649	0.000447502	0.000336118	0.000380623	2.04353e-05	0.000847511	0.000470331	0.000373161	0.000311221	0.000342647	0.000230817	0.000505713	0.000331489	0.000293486	0.000331505	0.000465264	6.45115e-05	0.000446592	0.000365363	8.00262e-05	0.000452365	0.000277936	0.000533161
5	Q15257	PTPA_HUMAN	Serine/threonine-protein phosphatase 2A activator	0.00463605	0.00583412	0.00591946	0.00544951	0.00662281	0.00569239	0.000726666	12.7656	0.00763022	0.00400091	0.00733503	0.00483811	0.00669719	0.00401194	0.00635667	0.00401764	0.00516083	0.005368	0.00483427	0.00457264	0.00478442	0.00503736	0.00429562	0.00518095	0.00523078	0.00404704	0.00221703	0.00465535	0.00815307	0.00111759	0.00626866	0.00388214	0.00354812	0.00367131	0.00577086	0.00301433	0.0044387	0.00273709	0.00591139	0.00866404	0.00455338	0.00322584	0.00383374	0.00382577	0.00220381	0.00347817
1	O60701	UGDH_HUMAN	UDP-glucose 6-dehydrogenase	0.000192679	0.000269743	0.000233142	7.56317e-05	4.36721e-05	0.000162974	9.88271e-05	60.64	0.000117832	2.69424e-05	5.86834e-05	6.58002e-05	3.36315e-05	0.000171144	0.000462866	0.000119124	8.87949e-05	0.000109953	9.55022e-05	7.21064e-05	0.000187449	0.000118637	0.000428378	0.000148439	0.000161688	0.000151545	0.00012738	0.000154019	6.08297e-05	7.7319e-06	0.000114953	0.000232853	0.000235913	1.66538e-05	0.000196032	0.000417821	0.000279726	0.000276862	0.00023039	7.04385e-05	0.000151751	6.47537e-05	0.000458702	4.26385e-05	1.34887e-05	6.59601e-05
1	Q9BVG9	PTSS2_HUMAN	Phosphatidylserine synthase 2	0.000232422	0.000300384	0.000167931	0.000244579	0.000444609	0.000277985	0.000104366	37.5438	0.000182176	0.000132629	0.000346317	0.000239836	0.000199111	0.00027909	0.000205551	0.000129837	0.000189465	0.000304151	0.00015894	0.00027422	0.000120374	9.38616e-05	0.000272592	0.000157457	0.000217706	0.000100101	0.00018402	8.60809e-05	0.000135009	0.00023535	0.000308027	0.000271483	0.000168875	0.000286633	4.39869e-05	6.85493e-05	0.00025406	0.000221766	0.000370357	0.000444215	0.000229891	0.00029117	7.40528e-05	0.000516973	0.000202073	9.35537e-05
2	P50914	RL14_HUMAN	60S ribosomal protein L14	0.00124757	0.00172611	0.00130635	0.000946496	0.0011251	0.00127033	0.000289615	22.7985	0.000979498	0.000747143	0.000669271	0.000835458	0.00074731	0.0010049	0.000904247	0.000490008	0.000375177	0.00187867	0.00063942	0.00117896	0.000403125	0.00044523	0.00124526	0.00048187	0.000230543	0.000467174	0.000837123	0.00148467	0.00133328	0.00111676	0.00141821	0.000638309	0.000750631	0.000676951	0.00200977	0.00124346	0.00122197	0.00152334	0.00165289	0.00209313	0.00156832	0.000989395	0.00100457	0.00197561	0.000188123	0.00235203
1	Q9Y5Y2	NUBP2_HUMAN	Cytosolic Fe-S cluster assembly factor NUBP2	1.90994e-05	0.000387193	0.000463211	0.000318482	0.000571695	0.000351936	0.000208458	59.2317	3.99538e-05	4.06696e-05	0.000507383	0.000237339	0.00022858	0.000240012	0.00026223	0.000117601	0.000372338	0.000504658	7.40331e-05	0.000136541	0.000331902	0.00041505	0.000460241	9.55135e-05	0.000268384	0.000317135	0.000280674	0.000237244	0.000479376	2.75525e-05	0.000288096	0.000247804	0.000194495	1.5074e-05	0.00040515	0.000381476	0.000213038	0.000389924	0.000279306	0.000189873	0.000129906	3.1524e-05	0.000351961	0.000113413	0.000105852	0.000461898
2	Q7Z6W1	TMCO2_HUMAN	Transmembrane and coiled-coil domain-containing protein 2	0.00128178	0.00207906	0.00213483	0.00209581	0.00237059	0.00199241	0.000414275	20.7926	0.00113635	0.00159225	0.0024364	0.00166187	0.00178741	0.00209341	0.0036776	0.00162956	0.00199255	0.00153564	0.00115399	0.00285911	0.00227596	0.00119115	0.00313118	0.00142976	0.00215226	0.00231421	0.00200931	0.00210752	0.000773031	0.00160055	0.00101657	0.00132635	0.00173315	0.00174643	0.00244972	0.0016942	0.00178999	0.00181493	0.00303063	0.00121252	0.00249255	0.000889713	0.00134903	0.00233062	0.000708108	0.00296677
1	Q16718	NDUA5_HUMAN	NADH dehydrogenase [ubiquinone] 1 alpha subcomplex subunit 5	0.000169131	4.54908e-05	2.38579e-05	0.000196281	0.000225692	0.000132091	9.14706e-05	69.2484	0.000197212	2.218e-05	0.000345488	0.000178019	0.000172221	0.000200864	0.000242891	0.0001006	0.000197825	2.69321e-05	0.000190216	0.000223819	0.0002043	2.25123e-05	0.000425264	0.000164864	6.44573e-05	7.40682e-05	0.000216494	3.3654e-05	0.000443386	0.00019784	0.00018595	0.000240753	3.56093e-05	0.00014282	0.000322279	0.000113047	0.000136285	3.6809e-05	9.70114e-05	1.51922e-05	0.000150249	0.000192576	0.000227777	0.000250726	2.64451e-05	0.000140249
9	P35237	SPB6_HUMAN	Serpin B6	0.00823304	0.00936668	0.00989121	0.00992203	0.0103323	0.00954904	0.000811598	8.49925	0.00499241	0.00460367	0.00920698	0.00492616	0.00747111	0.00789998	0.0114655	0.00740981	0.00539173	0.0101351	0.00494856	0.00809368	0.00697031	0.0099591	0.0103042	0.00722003	0.00637003	0.00325665	0.00481797	0.00690238	0.0115216	0.00376065	0.00756842	0.00438008	0.0058706	0.0053682	0.00995375	0.00602028	0.0101994	0.00636221	0.00873533	0.0144709	0.0112759	0.00352973	0.00588301	0.00931051	0.00256218	0.00573622
3	P48047	ATPO_HUMAN	ATP synthase subunit O, mitochondrial	0.00331389	0.00391967	0.00349491	0.00354565	0.00444084	0.00374299	0.000448003	11.9691	0.00200779	0.00203947	0.00431534	0.00291627	0.00280484	0.00416272	0.00405401	0.00330369	0.00443007	0.00365219	0.00419125	0.00444832	0.00422343	0.0050254	0.00721448	0.00227307	0.00446387	0.00471668	0.00446143	0.00472454	0.0122363	0.00275963	0.00436382	0.00379775	0.00438014	0.00315305	0.00595333	0.00522407	0.00511342	0.00542689	0.00554039	0.00180006	0.0057605	0.00288156	0.00345229	0.0038653	0.00213204	0.00316037
4	P51665	PSMD7_HUMAN	26S proteasome non-ATPase regulatory subunit 7	0.006433	0.00185055	0.00755918	0.000735003	0.00167281	0.00365011	0.00310931	85.1842	0.000767595	0.000590234	0.000811929	0.000727378	0.00104229	0.00087484	0.00128335	0.000319648	0.000801033	0.00143964	0.000516619	0.00171681	0.00112274	0.00140699	0.00136222	0.00086207	0.000587129	0.00651678	0.000886189	0.000860628	0.00347681	0.000958618	0.000989293	0.000495532	0.00100497	0.00494285	0.000792456	0.0012269	0.00148613	0.00134189	0.00162586	0.00221868	0.00195549	0.000839594	0.000849803	0.00212238	0.000857527	0.00180258
13	P04406	G3P_HUMAN	Glyceraldehyde-3-phosphate dehydrogenase	0.0422801	0.0565045	0.0448116	0.0516648	0.0600989	0.051072	0.00754715	14.7775	0.0239146	0.027817	0.0440669	0.0291267	0.0411268	0.0410683	0.0478686	0.0379159	0.0466226	0.0500168	0.040183	0.037693	0.0403225	0.0412695	0.0559787	0.0459065	0.0363889	0.0346547	0.0434506	0.0457072	0.066401	0.0398371	0.0363557	0.0367356	0.0415961	0.0426861	0.0478047	0.0309345	0.0378464	0.0427187	0.0422047	0.0659046	0.0577611	0.0318544	0.0351623	0.077752	0.0325512	0.0653437
9	P45880	VDAC2_HUMAN	Voltage-dependent anion-selective channel protein 2	0.0200388	0.0408817	0.0229366	0.0205107	0.0257336	0.0260203	0.00861084	33.0928	0.0332783	0.0259945	0.0371554	0.0219921	0.0344615	0.0365754	0.058846	0.0373407	0.0369553	0.0338744	0.0288558	0.029933	0.0375036	0.0351185	0.0525551	0.032685	0.040682	0.0334372	0.0440864	0.0384932	0.0656664	0.0370036	0.0442428	0.0242726	0.0427409	0.0326732	0.0311528	0.0369979	0.0327436	0.0366815	0.0387389	0.0218095	0.0239388	0.0244579	0.0332585	0.0302386	0.0253199	0.056365
1	Q96EP5	DAZP1_HUMAN	DAZ-associated protein 1	8.53364e-05	0.0019722	0.000700648	0.00115973	0.0027171	0.001327	0.00103811	78.2296	0.000671499	0.000824237	0.00155468	0.000919171	0.00105364	0.000812344	0.000375603	0.000607186	0.000824229	0.000160001	0.000302004	0.00228284	0.000223017	0.000502557	0.00285202	0.000743078	0.000646444	0.00250434	0.00173976	0.00119493	0.000178076	0.000570362	0.00118795	0.0015243	0.00168473	0.00115373	0.00239045	0.000806057	0.000327367	0.000380199	0.00119771	0.00119969	0.000224447	0.000511828	0.000552383	0.00081395	0.000431753	0.00156106
2	Q14093	CYLC2_HUMAN	Cylicin-2	0.00179613	0.0018385	0.00181353	0.00171614	0.00214257	0.00186137	0.000163732	8.79629	0.00168034	0.000846459	0.00215924	0.001915	0.00171941	0.00221292	0.00211318	0.00173542	0.000658611	0.00168039	0.00230993	0.0012592	0.00170598	0.00176986	0.00217734	0.0018806	0.00315915	0.00240661	0.00165953	0.000698872	0.000516736	0.00299668	0.00371717	0.00250289	0.00245535	0.00180541	0.000515489	0.00193673	0.00210627	0.00215707	0.00280588	0.00151253	0.00231359	0.0014515	0.0015113	0.00323335	0.00268471	0.000863046
1	Q58FF7	H90B3_HUMAN	Putative heat shock protein HSP 90-beta-3	0.000272108	0.00038282	0.000227429	0.000135526	9.6881e-05	0.000222953	0.000113502	50.9087	0.000107879	0.000569524	0.000104988	0.000106743	0.000258112	9.37929e-05	0.000390519	0.000137279	0.000191523	8.06794e-05	2.95147e-05	0.000986391	0.000575624	0.000335758	0.000331054	0.00011588	0.000273883	0.00026474	0.000263491	0.00056914	0.00106137	9.39029e-05	0.000268068	0.000284555	0.000180689	6.98512e-05	0.000306785	0.000933157	0.000315893	0.000541488	0.000462158	0.000476644	0.000558164	0.000349022	0.00053066	0.000673605	0.000251379	0.000412327
4	Q5SRN2	TSBP1_HUMAN	Testis-expressed basic protein 1	0.00206454	0.0018701	0.000283899	0.00188846	0.00288941	0.00179928	0.00094447	52.4916	0.000328346	0.00169648	0.00493036	0.00303575	0.00216561	0.00321003	0.00472739	0.000578879	0.00181124	0.00182004	0.0033146	0.00162201	0.00329143	0.00216326	0.00288996	0.00178739	0.00348544	0.00206572	0.00185345	0.00160635	0.00218205	0.00135167	0.00271536	0.00134823	0.000444948	0.00254776	0.000471544	0.00158759	0.00234782	0.0019669	0.00307327	0.00134559	0.000998621	0.00186118	0.00213671	0.00151177	0.00113707	0.00540381
6	P25787	PSA2_HUMAN	Proteasome subunit alpha type-2	0.00414862	0.00540379	0.00517653	0.00460704	0.00591136	0.00504947	0.000687713	13.6195	0.00426372	0.00120258	0.00545364	0.00315522	0.00563718	0.00445526	0.00496081	0.00472176	0.00430466	0.00640264	0.00392137	0.00442651	0.00508682	0.00547172	0.00997499	0.0045544	0.0052595	0.00382624	0.00246847	0.00442991	0.00635531	0.00436258	0.00456638	0.0038289	0.0063465	0.00366643	0.00444461	0.00387228	0.00660034	0.0060602	0.0049239	0.00547455	0.0032585	0.00340059	0.00449239	0.0276381	0.00273423	0.00436149
4	P28070	PSB4_HUMAN	Proteasome subunit beta type-4	0.00313196	0.00317791	0.00278671	0.00296597	0.00362108	0.00313672	0.000311445	9.92898	0.00270298	0.00149384	0.00355084	0.00163427	0.00283819	0.00347314	0.00229377	0.00195304	0.00231608	0.00419066	0.00367531	0.00409151	0.00427218	0.003982	0.00406091	0.00142453	0.0029982	0.00354083	0.00315606	0.00277505	0.00395905	0.00281933	0.00246532	0.00425089	0.00437374	0.00274492	0.00513426	0.00268165	0.00262934	0.00220883	0.0026613	0.00395734	0.00190593	0.000981181	0.00870119	0.00437482	0.000430723	0.00235012
14	P07205	PGK2_HUMAN	Phosphoglycerate kinase 2	0.0498859	0.0531996	0.0589958	0.0529715	0.0714604	0.0573027	0.00857192	14.959	0.0349061	0.0368146	0.0553017	0.0353447	0.0527567	0.0629401	0.0799869	0.0458315	0.0565158	0.0564827	0.0490372	0.064617	0.0588703	0.0799967	0.0694255	0.0423451	0.0617253	0.052268	0.0569071	0.0581903	0.122153	0.0615557	0.0442738	0.0598935	0.057713	0.0406606	0.0640329	0.0454637	0.043593	0.0268158	0.0892119	0.0624677	0.0592997	0.0458538	0.0445576	0.0424327	0.0375453	0.0841126
3	P36957	ODO2_HUMAN	Dihydrolipoyllysine-residue succinyltransferase component of 2-oxoglutarate dehydrogenase complex, mitochondrial	0.00235628	0.00312383	0.00275575	0.00267329	0.00303557	0.00278894	0.000306043	10.9735	0.000578393	0.000522182	0.000993381	0.000234934	0.00201955	0.00231718	0.00287439	0.000829272	0.00122379	0.00124446	0.00383799	0.00195814	0.00146397	0.00224426	0.00112617	0.000792985	0.00157807	0.000819945	0.00263985	0.00212099	0.00389966	0.00157928	0.000260645	0.00152696	0.00103413	0.000425019	0.00131903	0.00257392	0.00214473	0.00286081	0.00259492	0.00305767	0.00214105	0.000580124	0.00139951	0.0015584	0.000975867	0.0021069
9	Q16698	DECR_HUMAN	2,4-dienoyl-CoA reductase [(3E)-enoyl-CoA-producing], mitochondrial	0.0220039	0.0233486	0.0170032	0.0225373	0.0261039	0.0221994	0.00330599	14.8923	0.014617	0.0151388	0.0225724	0.0232907	0.0206101	0.028053	0.0273848	0.0192908	0.0242932	0.024813	0.0286686	0.0245929	0.0367268	0.0272382	0.0347149	0.0179157	0.0337725	0.0208301	0.0247397	0.0329497	0.0247496	0.0206719	0.0242361	0.0193713	0.031614	0.0200292	0.0315047	0.00890861	0.0223593	0.0154849	0.0288944	0.0183406	0.0253838	0.0147216	0.0224976	0.0119923	0.0141882	0.0279213
1	Q9UHI8	ATS1_HUMAN	A disintegrin and metalloproteinase with thrombospondin motifs 1	9.81774e-06	0.000293738	6.00958e-05	0.000103467	0.000333638	0.000160151	0.000144713	90.3601	6.99234e-05	0.000130631	2.41765e-05	6.73588e-05	8.01552e-05	0.000125113	0.000155772	0.000142008	0.000161202	3.78207e-05	2.85838e-05	3.77347e-05	0.000109476	5.57179e-05	0.000183822	0.000142771	0.000111251	0.000138309	0.000184031	0.000104591	0.000122804	5.68862e-05	4.85602e-06	9.92411e-05	4.66087e-05	9.09742e-05	0.000247633	0.000166977	0.00063142	0.000189805	0.000126635	0.000403534	0.00037553	0.000118703	0.000100416	0.000679488	3.28577e-05	0.000172471
2	Q9Y615	ACL7A_HUMAN	Actin-like protein 7A	0.000601864	0.000517611	0.000225279	7.34549e-05	0.000479718	0.000379586	0.000221366	58.3179	0.000234053	0.00037776	0.000139708	7.12912e-05	0.000297677	0.000215698	0.00185521	0.000457354	0.000889149	0.000336801	0.000570557	0.000906711	0.000313476	0.000111179	0.00109427	9.27192e-05	0.000442379	0.000322412	0.000282108	0.000191259	0.000871861	0.000430596	7.7238e-05	0.000616255	0.000943584	0.000338712	0.000619026	0.000122869	0.000789376	0.000858534	0.000671087	0.000831489	0.00105358	0.000201596	0.000348591	0.000100427	0.000344093	0.0014555
6	P0CG30	GSTT2_HUMAN	Glutathione S-transferase theta-2B	0.00279149	0.00275735	0.00152594	0.00227656	0.00165583	0.00220144	0.000595151	27.0347	0.00530312	0.00164123	0.00900948	0.000449785	0.000614786	0.00142318	0.00612573	0.00118933	0.00510809	0.00161958	0.00276783	0.00453326	0.00275052	0.00481824	0.00925333	0.00168279	0.00269045	0.00368023	0.00169094	0.00154532	0.00408146	0.00048344	0.00138816	0.00153238	0.00210513	0.00205183	0.00220014	0.011422	0.00303279	0.000934971	0.00823096	0.000894686	0.00339892	0.000640143	0.00231208	0.00263872	0.00153531	0.00245636
4	Q6NXR0	IIGP5_HUMAN	Interferon-inducible GTPase 5	0.00221744	0.00261735	0.00215228	0.00256754	0.00289249	0.00248942	0.000305193	12.2596	0.00870592	0.00220169	0.00201492	0.002857	0.00387183	0.00311373	0.00148714	0.00538138	0.00180103	0.00227652	0.00346981	0.00186692	0.00297586	0.00193439	0.00128383	0.0011016	0.000914707	0.003982	0.00294858	0.00149152	0.00283548	0.00437781	0.00314164	0.00164863	0.00181493	0.000572808	0.00348493	0.00200494	0.00129237	0.002017	0.00354972	0.00165478	0.00205515	0.000734902	0.00183079	0.00176929	0.00157704	0.001085
3	Q9NQW7	XPP1_HUMAN	Xaa-Pro aminopeptidase 1	0.00144388	0.00114305	0.00130652	0.000746482	0.000997072	0.0011274	0.000271373	24.0706	0.000529121	0.000696503	0.000889093	0.00104659	0.000351992	0.00120781	0.00149121	0.000425809	0.000934119	0.00144903	0.000655732	0.00100093	0.00232127	0.000971165	0.000552122	0.0020355	0.00101343	0.000919955	0.000598451	0.000320798	0.00169919	0.000416627	0.000356266	0.00428952	0.000566804	0.00172674	0.000414795	0.0132785	0.000730338	0.000560176	0.00240447	0.00138461	0.00106441	0.000301782	0.00105428	0.00139932	0.000378259	0.000755537
2	P16562	CRIS2_HUMAN	Cysteine-rich secretory protein 2	0.00419761	0.00406007	0.00414463	0.00413727	0.00419462	0.00414684	5.58738e-05	1.34738	0.0032318	0.00374926	0.00345137	0.00334555	0.00342738	0.00355421	0.00544153	0.00277791	0.0036322	0.00409212	0.003809	0.00595118	0.00333766	0.00330007	0.00522222	0.0039798	0.0050473	0.00375097	0.00414665	0.00689036	0.00445442	0.00535327	0.00751117	0.00521448	0.00463704	0.00398193	0.00379971	0.00375689	0.00782233	0.00356964	0.00684619	0.00410635	0.00626712	0.00514755	0.00171744	0.0059618	0.00313115	0.00359658
1	P19652	A1AG2_HUMAN	Alpha-1-acid glycoprotein 2	0.00112172	0.00141207	0.00109019	5.34554e-05	0.00135393	0.00100627	0.000550856	54.7422	0.000374095	0.000377723	0.00093169	0.000220956	4.05631e-05	0.000515619	0.00116205	0.00397705	0.000680382	9.65758e-05	0.000100632	0.000958993	8.78935e-05	0.000613968	0.000349821	0.000194804	0.000352021	0.00219436	0.00013618	0.00280436	0.000186834	0.000105452	0.000156156	0.000358708	0.000288901	0.000429846	0.000241204	0.000468402	0.00273989	0.0019884	0.000686498	0.00223128	0.00212988	6.15056e-05	0.000456433	0.00237818	0.000128974	0.00021982
4	P35998	PRS7_HUMAN	26S proteasome regulatory subunit 7	0.00226942	0.00238834	0.0032265	0.00194384	0.00308859	0.00258334	0.000551011	21.3294	0.00228786	0.0018052	0.00346054	0.00201683	0.00264887	0.0018377	0.00398185	0.00298562	0.00300829	0.00225244	0.00204937	0.00235498	0.00151633	0.0021156	0.00159505	0.00253537	0.00311138	0.00176276	0.00231164	0.00231098	0.00342846	0.00175135	0.00322905	0.00177399	0.00281503	0.00197532	0.00215019	0.00286048	0.00312746	0.00325415	0.00243455	0.00293981	0.00284413	0.00146317	0.00354416	0.00256386	0.00109708	0.00469555
5	P60660	MYL6_HUMAN	Myosin light polypeptide 6	0.0622447	0.0714706	0.0844145	0.0030563	0.00340076	0.0449174	0.0388629	86.5209	0.00131637	0.0101873	0.0167677	0.0638705	0.00267539	0.0548024	0.0381798	0.0146466	0.00350984	0.00304346	0.00325303	0.0423323	0.0937668	0.0326232	0.0386122	0.00454918	0.0402354	0.0291311	0.0280017	0.0300159	0.0411703	0.00124032	0.0350764	0.00328699	0.0193149	0.00935269	0.00512889	0.02344	0.0525835	0.0122436	0.0204218	0.121931	0.059487	0.00872307	0.160964	0.0026122	0.00173304	0.0218314
3	Q75WM6	H1FNT_HUMAN	Testis-specific H1 histone	0.0105115	0.00895894	0.0105576	0.0119927	0.0100165	0.0104074	0.00109514	10.5227	0.0113963	0.00892381	0.0127046	0.00926781	0.0099098	0.016623	0.0132827	0.0103511	0.0124505	0.0159506	0.0109293	0.0101101	0.0113657	0.0128225	0.016481	0.0089342	0.0156477	0.0131141	0.0103014	0.0124992	0.0103909	0.0134714	0.0119957	0.014182	0.0127116	0.0104575	0.0184341	0.00918258	0.010566	0.0142117	0.0134434	0.0090754	0.0159114	0.0097918	0.00847543	0.0168863	0.0139824	0.0100311
1	Q8TD57	DYH3_HUMAN	Dynein axonemal heavy chain 3	0.000167665	0.000176916	0.000221743	0.000217716	0.000216426	0.000200093	2.5665e-05	12.8265	0.000250649	0.000201591	0.000344939	0.000151127	0.000165278	0.000201437	8.94013e-05	0.000185167	0.000333363	0.000172871	0.000143552	0.000174666	1.85141e-05	0.00034141	0.000296429	7.96308e-05	0.000206623	5.19415e-05	0.000242204	0.000290199	0.000189942	0.000164608	0.000190708	0.000303796	0.000218835	0.000306868	0.000367529	0.000729228	0.000124326	0.000275506	0.000349311	9.17738e-05	0.000649698	0.000164515	0.000221276	0.000439192	0.000205575	0.000181975
4	Q8TC94	ACTL9_HUMAN	Actin-like protein 9	0.0021987	0.00423706	0.00343971	0.00165511	0.00256343	0.0028188	0.00102481	36.3561	0.00349822	0.00191045	0.002889	0.00116827	0.0033121	0.00440757	0.010828	0.00286853	0.00178919	0.0019535	0.00383339	0.00269182	0.00205699	0.00625042	0.00306002	0.00371434	0.00372596	0.00544234	0.00403636	0.00276773	0.00397986	0.00249234	0.00408471	0.00258223	0.00363235	0.00232166	0.00348467	0.00358286	0.00335243	0.00190312	0.0033741	0.00132854	0.00282947	0.00169969	0.0034336	0.00276362	0.0020697	0.00952426
4	Q96C74	ROP1L_HUMAN	Ropporin-1-like protein	0.00125977	0.00136391	0.00122026	0.00101027	0.00194045	0.00135893	0.000349577	25.7244	0.00131555	0.00105191	0.00178603	0.00135659	0.00149595	0.00210307	0.00213254	0.00103416	0.00197707	0.00128567	0.0016394	0.000608485	0.00251858	0.00215722	0.00302138	0.00160153	0.00196412	0.00219583	0.00213135	0.00195854	0.00157857	0.00133686	0.00136727	0.00151805	0.00176064	0.0012098	0.00296121	0.00123095	0.00119699	0.00156736	0.00176868	0.00116134	0.00119361	0.00098911	0.00305983	0.00200926	0.000891508	0.00162878
1	Q5JRX3	PREP_HUMAN	Presequence protease, mitochondrial	6.62455e-05	2.07987e-05	0.000426369	0.000640824	3.6535e-05	0.000238154	0.00028063	117.836	1.25564e-05	4.50316e-05	6.35656e-05	3.13068e-05	8.99593e-05	7.30171e-05	0.000297796	0.000116071	0.000915602	3.8018e-05	2.66951e-05	2.25372e-05	8.98312e-05	0.000933759	0.000448094	0.000129435	6.09631e-05	0.000381859	8.82187e-05	4.86689e-05	2.79326e-05	3.21115e-05	9.82824e-05	5.78161e-05	0.000261337	0.000207067	2.19962e-05	7.44404e-05	3.34195e-05	7.49949e-05	0.000123768	9.38535e-05	0.000187548	4.28114e-06	0.000283319	9.68509e-05	2.50083e-05	3.90206e-05
4	P00492	HPRT_HUMAN	Hypoxanthine-guanine phosphoribosyltransferase	0.00111892	0.00225025	0.00152907	0.00130423	0.00154617	0.00154973	0.000429253	27.6986	0.000933211	0.00114633	0.00157477	0.00138451	0.00184396	0.00184644	0.00233761	0.00169444	0.00213743	0.00158582	0.00185011	0.00184152	0.00189471	0.00153618	0.00270056	0.000938001	0.00177684	0.00184621	0.00104384	0.00123748	0.00230483	0.00159104	0.00222097	0.0017461	0.00135275	0.00200296	0.00290558	0.00180892	0.00219403	0.00181261	0.0021714	0.00167815	0.00261776	0.00117457	0.00179167	0.00126074	0.000866666	0.00191906
1	Q53H76	PLA1A_HUMAN	Phospholipase A1 member A	0.00011105	5.41272e-05	8.58496e-05	3.48845e-05	0.000308702	0.000118923	0.000110037	92.5284	0.000725151	6.57973e-05	0.000594276	0.00110112	0.000382619	7.92534e-05	0.000108315	0.000579049	0.000709071	9.5549e-05	4.57666e-05	1.53087e-05	4.43955e-05	0.000185835	0.00122171	5.36039e-05	0.00114067	2.65701e-05	0.00103221	0.000144935	0.000128258	3.41034e-05	3.7027e-05	0.000156716	0.000316419	0.000459674	2.98834e-05	0.000221205	0.000152379	0.000218902	0.000154565	0.000289868	0.000936071	0.00066825	0.0103685	0.000344574	8.27201e-05	0.000328355
5	Q02978	M2OM_HUMAN	Mitochondrial 2-oxoglutarate/malate carrier protein	0.00222949	0.0024577	0.00302377	0.0024983	0.0031648	0.00267481	0.00039952	14.9364	0.00147337	0.00156839	0.00306515	0.00211345	0.00213638	0.00257645	0.00296643	0.00227154	0.00197299	0.00218433	0.00226684	0.00311279	0.00276495	0.00201634	0.00257086	0.00168808	0.00234474	0.00267702	0.00253252	0.0029471	0.00532109	0.00300742	0.0020075	0.00204473	0.00237593	0.00134528	0.00250179	0.00236001	0.00314558	0.00220397	0.00201792	0.00373713	0.00336419	0.00219648	0.00124651	0.00325845	0.00133728	0.00285215
14	P36969	GPX4_HUMAN	Phospholipid hydroperoxide glutathione peroxidase	0.0594088	0.0672235	0.0689078	0.0669116	0.0714211	0.0667746	0.0044893	6.72306	0.0982907	0.0438592	0.0458292	0.0480088	0.0483264	0.0806976	0.0985817	0.056081	0.0701416	0.0648044	0.0642031	0.0722535	0.0931177	0.0656665	0.0683784	0.038389	0.0705458	0.0689603	0.0733678	0.0807812	0.0796306	0.0698079	0.0643128	0.0612472	0.0653094	0.0495788	0.109222	0.210279	0.163786	0.147676	0.174822	0.0609227	0.0713153	0.0378736	0.0712153	0.0579407	0.0419522	0.247582
2	Q9C0G6	DYH6_HUMAN	Dynein axonemal heavy chain 6	0.000261898	0.000437245	0.000313468	0.000762336	0.000516725	0.000458335	0.000197386	43.0658	0.000516731	0.00061341	0.000908496	0.000343052	0.000228619	0.000323242	0.000423883	0.000276265	0.000409907	0.000295153	0.000464627	0.000790562	0.000265926	0.000149485	0.00049902	0.000349762	0.000127428	0.000769681	0.000317514	0.000350919	0.000998764	0.00028457	0.000151935	0.000881066	0.000485843	0.000397356	0.000641556	0.000356149	0.000345616	0.000311953	0.000730041	0.000362789	0.00106361	0.000417939	0.000411945	0.000979763	0.000263872	0.00153894
3	P59282	TPPP2_HUMAN	Tubulin polymerization-promoting protein family member 2	0.000694729	0.000754997	0.000541754	0.00106092	0.00222091	0.00105466	0.000678712	64.3535	0.000673252	0.000479401	0.000952958	0.00121512	0.000217961	0.00133595	0.00208284	0.00139464	0.000716128	0.000677664	0.00109806	0.00208403	0.000497907	0.0041177	0.0010768	0.00075458	0.00193541	0.00101532	0.000494658	0.000456179	0.000691618	0.000508618	0.000765731	0.00271294	0.00162851	0.000705525	0.000392381	0.00211948	0.000566505	0.00126829	0.00223371	0.00181686	0.00247652	0.000442192	0.0030443	0.00176411	0.00131951	0.00107147
2	Q96NG3	ODAD4_HUMAN	Outer dynein arm-docking complex subunit 4	0.000464483	8.29838e-05	0.000177319	0.000109266	0.000481654	0.000263141	0.000194799	74.0283	0.000442097	0.000471121	0.00120151	0.00036405	0.000401433	0.000586122	0.000767925	0.000693293	0.000581289	0.000436908	0.000413249	0.000716356	0.000151805	0.000947651	0.000516079	0.000847863	0.00100017	0.000102458	0.000307896	0.000111274	0.000106802	0.000386244	0.00018816	0.000524236	0.00028498	0.000133661	0.000787977	0.000427876	0.000361066	0.00094087	0.000324992	0.000268573	0.00134341	0.000408071	0.000746264	0.00028104	6.70221e-05	0.000691289
1	Q8TC29	ENKUR_HUMAN	Enkurin	0.000407523	0.000555655	0.00062222	0.000540291	0.000501966	0.000525531	7.89862e-05	15.0298	0.000349883	0.000322149	0.000552175	0.000290374	0.000371339	0.000575074	0.000575006	0.000100888	0.00044737	0.000424008	0.000462579	0.000476832	0.000535232	0.000140241	0.000607782	0.000322837	0.000559947	0.000640938	0.000323635	0.000410253	0.00056947	0.000426923	0.000358955	0.000519883	0.000572409	0.000319198	0.000559244	0.000442095	0.000406364	0.000741518	0.000463045	0.000541252	0.000796919	0.000431235	0.000277516	0.000493222	0.00042414	0.00107473
1	Q6P2P2	ANM9_HUMAN	Protein arginine N-methyltransferase 9	0.0191661	0.023975	0.021967	0.0205179	8.56855e-05	0.0171423	0.00970029	56.5867	0.0276356	0.0381553	0.000175645	0.00584938	0.0216928	3.97651e-05	0.111184	0.0222101	8.85069e-05	0.00489845	0.0326568	0.0420319	0.000825114	0.0534454	0.000560527	0.0219961	0.0201586	7.1765e-05	0.0294464	0.0289784	0.106242	4.99387e-05	0.00020563	9.91736e-05	0.0386321	0.0140642	0.000141892	0.0554417	0.0377498	0.0352923	0.0448878	0.00189247	0.0925735	0.0143717	0.000224394	0.0435732	0.0141429	0.000467066
13	Q96JB1	DYH8_HUMAN	Dynein axonemal heavy chain 8	0.00599774	0.00745493	0.00768778	0.00697039	0.00780914	0.007184	0.000736689	10.2546	0.00610305	0.00603449	0.00935753	0.00565197	0.00577686	0.00841235	0.011168	0.00603009	0.00683598	0.00609347	0.0064517	0.00701281	0.00794356	0.0083576	0.00974479	0.00686577	0.00812962	0.00679952	0.00614405	0.00784159	0.00914138	0.00689142	0.00577204	0.00664887	0.00984702	0.00576862	0.00885031	0.00848368	0.00399903	0.00778249	0.00881195	0.00673718	0.0110625	0.00457742	0.00699221	0.00641071	0.00450314	0.00680764
1	Q7Z406	MYH14_HUMAN	Myosin-14	9.4781e-05	3.19005e-05	9.22487e-05	0.0001149	6.5475e-05	7.9861e-05	3.20584e-05	40.1427	0.000184436	0.000102604	1.92252e-05	1.3775e-05	5.39781e-05	2.41962e-05	0.000105874	2.76259e-05	3.711e-05	8.84663e-05	0.000148731	9.07818e-05	5.26855e-05	6.87103e-05	7.29319e-05	0.000196763	0.000131738	0.000138688	5.74089e-05	1.79082e-05	3.46619e-05	2.76395e-05	6.13e-05	5.67636e-05	6.95875e-05	6.97223e-05	5.06556e-05	5.6314e-05	9.22992e-05	0.000138833	0.000231546	0.000100989	9.13284e-05	3.56377e-05	0.000229076	0.000108475	0.000114406	6.24884e-05
2	Q8WW14	CJ082_HUMAN	Uncharacterized protein C10orf82	0.00179183	0.00211022	0.00256483	0.00189545	0.00226286	0.00212504	0.000306743	14.4347	0.000880685	0.00149099	0.00249879	0.00152583	0.00156674	0.0021232	0.00258025	0.00155936	0.00202714	0.00180029	0.0019012	0.00200052	0.00240589	0.00214998	0.00199217	0.000955073	0.00226717	0.00177619	0.00176417	0.00182201	0.00186524	0.00205451	0.00166048	0.0019373	0.00204902	0.000594449	0.0028913	0.000998122	0.00233152	0.00245103	0.000668279	0.0012381	0.0049513	0.00159518	0.000822275	0.00225856	0.00165578	0.00259376
7	P28074	PSB5_HUMAN	Proteasome subunit beta type-5	0.0063714	0.00776351	0.00804013	0.00621192	0.00685357	0.00704811	0.000820198	11.6371	0.00392832	0.00341678	0.00538561	0.0049391	0.00660111	0.0058205	0.00674376	0.00485121	0.00582514	0.00885185	0.00483121	0.0048882	0.0063539	0.00824974	0.011916	0.00472434	0.00659667	0.0056395	0.00676842	0.00686389	0.0105406	0.00624832	0.00707124	0.00470443	0.00586371	0.00449973	0.011707	0.00780257	0.00707872	0.00853281	0.00908885	0.00715216	0.00846898	0.00553641	0.00556739	0.008793	0.00399848	0.0141284
2	Q13508	NAR3_HUMAN	Ecto-ADP-ribosyltransferase 3	0.0010333	0.00111617	0.00170119	0.0011151	0.00134869	0.00126289	0.000271822	21.5238	0.000560544	0.000550914	0.000640275	0.000682283	0.00163452	0.000573285	0.00103182	0.00107086	0.00095641	0.0016438	0.000583973	0.000506627	0.00200403	0.000647188	0.00103623	0.000721275	0.000799728	0.000657329	0.000670829	0.00206526	0.00157492	0.000553643	0.00112895	0.000446958	0.00049957	0.000660261	0.00223492	0.0013595	0.0012828	0.00118658	0.00296437	0.00116345	0.00130837	0.000603178	0.000687217	0.00135283	0.00057217	0.00169747
1	P30049	ATPD_HUMAN	ATP synthase subunit delta, mitochondrial	0.000185586	0.000447951	0.000517148	0.000345502	4.93319e-05	0.000309104	0.000191457	61.9395	0.00019955	4.73553e-05	0.000857268	4.34515e-05	2.5739e-05	0.000103078	0.0010052	5.88622e-05	0.000877266	0.00037612	0.000949268	6.39575e-05	0.000626396	0.000770938	0.000155328	5.51172e-05	0.000759007	4.11435e-05	1.74094e-05	7.83953e-05	0.000430087	0.000250037	3.46679e-05	3.05455e-05	9.93076e-05	8.24425e-05	0.000278769	0.000951195	0.000447833	0.000113174	0.000510834	9.49588e-05	0.000862171	0.000341006	0.000112435	7.65899e-05	0.000199363	9.76756e-05
5	P49721	PSB2_HUMAN	Proteasome subunit beta type-2	0.00383934	0.00641102	0.00549416	0.00525955	0.00408059	0.00501693	0.0010599	21.1264	0.00277572	0.00169798	0.00481075	0.00405709	0.00637731	0.00345648	0.00551466	0.00378559	0.0062763	0.00633645	0.00408976	0.00569359	0.00525319	0.00504653	0.010347	0.00515527	0.00771344	0.0030491	0.00161777	0.00725942	0.00640812	0.00362654	0.00451292	0.00387902	0.00439956	0.00177193	0.00580638	0.00499056	0.00679836	0.00553374	0.00588716	0.00606769	0.0077381	0.00346479	0.00649497	0.00624974	0.00322651	0.00380922
3	Q93009	UBP7_HUMAN	Ubiquitin carboxyl-terminal hydrolase 7	0.00105951	0.00130406	0.00127397	0.000817617	0.000586336	0.0010083	0.000306223	30.3703	0.000711232	0.000778089	0.000827281	0.000933159	0.00063118	0.000769974	0.000932613	0.00114007	0.000965873	0.000918943	0.00124358	0.000724145	0.000630681	0.00127991	0.0022789	0.00093129	0.00218902	0.000860333	0.000901886	0.000627608	0.00184224	0.000880013	0.000653006	0.000888484	0.00117996	0.00115555	0.00181121	0.00158167	0.00057427	0.00208027	0.00112217	0.00189973	0.00123801	0.000434427	0.00295759	0.00174975	0.000344454	0.00241385
14	P26640	SYVC_HUMAN	Valine--tRNA ligase	0.0112799	0.0073185	0.01274	0.0158441	0.0112834	0.0116932	0.0030742	26.2905	0.00964514	0.00987159	0.0155952	0.00839449	0.0102635	0.0102333	0.0201418	0.00769474	0.00892137	0.010799	0.00416951	0.0129486	0.010602	0.00718491	0.00855972	0.00740938	0.00568739	0.00568522	0.00809658	0.00823013	0.034927	0.00965797	0.0088269	0.00545336	0.0115282	0.00678853	0.0162515	0.00766571	0.00861853	0.0098714	0.01378	0.0194047	0.0121295	0.00574361	0.00844991	0.014953	0.00805018	0.0517163
3	O00204	ST2B1_HUMAN	Sulfotransferase 2B1	0.00123362	0.00130656	0.00167465	0.00123993	0.00150588	0.00139213	0.000192593	13.8344	0.00233058	0.00130072	0.00183939	0.000302773	0.000713725	0.000275307	0.00193215	0.000467214	0.00172121	0.00148499	0.000331018	0.00206673	0.000482298	0.00113838	0.0029771	0.000624136	0.00155498	0.0015552	0.00147308	0.000529709	0.000822963	0.000172918	0.000482963	0.00121825	0.000321969	0.000877805	0.000620924	0.000756143	0.00102076	0.000748086	0.00064037	0.000845393	0.00464948	0.000590333	0.00181823	0.00174029	0.00040736	0.00332322
5	Q8WW24	TEKT4_HUMAN	Tektin-4	0.0024425	0.00402868	0.00381942	0.00375359	0.0036797	0.00354478	0.000629766	17.766	0.00283851	0.00250885	0.00471978	0.00336575	0.00367705	0.00436087	0.00648985	0.00322032	0.00392322	0.00357571	0.00400031	0.00324673	0.00378954	0.00466506	0.00494192	0.00433551	0.00484537	0.0049082	0.0039374	0.00520229	0.00383112	0.00524926	0.00392415	0.00447844	0.00575302	0.00378851	0.00595484	0.00378267	0.00354923	0.00451499	0.0051243	0.00399614	0.00597483	0.00273704	0.00326552	0.00388166	0.00262675	0.0047573
1	Q8IZ96	CKLF1_HUMAN	CKLF-like MARVEL transmembrane domain-containing protein 1	0.000293121	0.000481345	0.000388258	0.000381348	0.000459688	0.000400752	7.43064e-05	18.5417	0.000335609	0.000257211	0.000408532	0.000314049	0.000258033	0.000407105	0.00043206	0.000237491	0.00040445	0.000324106	2.12743e-05	0.000465324	0.000500519	0.000222197	0.000429776	0.000300951	0.000515704	0.000405752	0.000215329	0.000346525	6.44832e-05	0.000430155	0.000508414	0.000421615	0.000313987	0.000300876	0.000241797	0.000333022	0.000392279	0.000660216	0.000337285	6.99044e-06	0.000490212	0.000304851	0.0003122	0.000507972	0.0003677	7.29248e-05
1	Q8N573	OXR1_HUMAN	Oxidation resistance protein 1	1.01223e-05	9.79875e-06	7.66441e-05	3.03515e-05	2.14731e-05	2.9678e-05	2.76188e-05	93.0618	2.8714e-05	8.91761e-06	8.81508e-05	7.74637e-06	3.34091e-05	9.43639e-05	0.000108327	0.000117592	3.3467e-05	2.46193e-05	6.39978e-05	1.63832e-05	1.21935e-05	0.000144638	8.94473e-05	3.23676e-05	2.18229e-05	1.0982e-05	1.90268e-05	3.55265e-05	4.24647e-05	5.76254e-06	3.58267e-05	5.94909e-05	0.000125306	2.72333e-05	0.000105935	0.000112459	0.000113512	5.31266e-05	4.39621e-05	3.53982e-05	2.59885e-05	9.43556e-06	0.000160754	4.7507e-05	1.71371e-05	0.000188235
1	O75352	MPU1_HUMAN	Mannose-P-dolichol utilization defect 1 protein	0.000405719	0.000607083	0.000121221	6.08781e-05	0.000171063	0.000273193	0.000227843	83.4001	5.54549e-05	0.000198184	0.000267659	0.000215119	5.61452e-05	6.94278e-05	0.000203742	0.000302457	0.000141601	0.000490911	0.000313327	0.000397382	0.000133633	0.000408297	0.000451934	0.000111222	0.000118083	0.000150359	0.000105802	0.00011184	0.000739393	0.000273467	8.2205e-05	8.79572e-05	0.000170203	0.000297849	0.000125141	0.000137248	5.67277e-05	0.000155749	0.000306884	2.17395e-05	6.11739e-05	0.000189383	0.000117763	0.000176243	6.01393e-05	0.000803748
3	P61106	RAB14_HUMAN	Ras-related protein Rab-14	0.00118587	0.00171035	0.00191639	0.00173509	0.0019049	0.00169052	0.000297501	17.5982	0.000793981	0.00151382	0.00196978	0.000833503	0.00126001	0.0016548	0.0106094	0.00144454	0.00149451	0.00173814	0.00127432	0.000998343	0.00194127	0.004106	0.00207451	0.00120781	0.00140569	0.00176472	0.00153313	0.00200214	0.00349623	0.00120088	0.00112111	0.00077104	0.00151826	0.00117098	0.00278235	0.000816708	0.00190601	0.00088866	0.00124276	0.00217193	0.012142	0.00120797	0.0038185	0.00103087	0.00283962	0.00231098
2	P56134	ATPK_HUMAN	ATP synthase subunit f, mitochondrial	0.00207997	0.00260814	0.00242938	0.00256086	0.00289061	0.00251379	0.000295141	11.7409	0.00232813	0.00203442	0.00265187	0.00209359	0.00206509	0.00269538	0.00419188	0.00168747	0.00294428	0.00151278	0.0022236	0.00292971	0.00244617	0.00239536	0.00400277	0.00129568	0.0021358	0.00207901	0.00193716	0.00273001	0.00456048	0.00258728	0.00188984	0.00193681	0.00235822	0.00173694	0.00314222	0.00184914	0.00309388	0.00291083	0.00234871	0.00300496	0.00232934	0.0018937	0.00192632	0.00492461	0.00173621	0.00441978
2	Q16836	HCDH_HUMAN	Hydroxyacyl-coenzyme A dehydrogenase, mitochondrial	0.00165643	0.0018349	0.00140116	0.0018046	0.00184714	0.00170885	0.000188151	11.0104	0.00145026	0.00130874	0.0013086	0.00138008	0.00132894	0.00153758	0.00323135	0.00107038	0.00188174	0.00144647	0.00142757	0.00153493	0.000988316	0.000212905	0.000798016	0.000727741	0.00169151	0.000291938	0.00133782	0.00129202	0.0018322	0.00111299	0.0015084	0.000264583	0.000128121	0.00103577	0.00157586	0.000697824	0.00134646	0.0017807	0.00225392	0.0022895	0.0016294	0.000969482	0.000930746	0.00243974	0.00136204	0.00121556
8	Q9NTJ4	MA2C1_HUMAN	Alpha-mannosidase 2C1	0.00507504	0.00651802	0.00513753	0.00489088	0.00529831	0.00538395	0.000650522	12.0826	0.00527834	0.00360752	0.00761049	0.00184286	0.00596991	0.00519021	0.00656195	0.0035466	0.00503691	0.00550509	0.00537677	0.00515641	0.00494563	0.00403476	0.00362718	0.00581663	0.00563797	0.00546908	0.00493654	0.00472687	0.0108667	0.00357689	0.00487795	0.00336827	0.00717201	0.00521566	0.00686054	0.00522206	0.00674962	0.00581435	0.00710913	0.00708499	0.00659058	0.00435735	0.00490631	0.00832431	0.00325341	0.012315
1	Q9UL16	CFA45_HUMAN	Cilia- and flagella-associated protein 45	0.000782692	0.00107122	0.00100717	0.000931474	0.00103769	0.000966049	0.000114782	11.8816	0.000924355	0.000798613	0.00146378	0.000732053	0.000879751	0.00118995	0.00151887	0.000729146	0.000877697	0.00084404	0.000957725	0.000992126	0.00103739	0.00122246	0.00121873	0.000962099	0.00119005	0.000898969	0.000790124	0.00112209	0.000216299	0.000292012	0.000608493	0.000931245	0.000966805	0.000793972	0.00134204	0.00100349	0.000950057	0.00107537	0.000825823	0.000142583	0.00126798	0.000796394	0.00058475	0.00125372	0.000806872	0.000280814
1	P42765	THIM_HUMAN	3-ketoacyl-CoA thiolase, mitochondrial	0.00045848	0.000474091	6.25211e-05	0.000476237	0.000762398	0.000446746	0.00024951	55.8505	0.000378623	0.000465613	0.000766778	0.000426273	0.000413567	0.000542186	0.000893674	0.00030918	0.000712874	0.000358987	0.000516876	0.000560392	0.000563097	0.000159056	0.000416408	0.000459806	0.000619994	0.00011359	0.000552415	0.000624968	0.000231789	0.000413216	0.00049146	0.000509397	0.000601233	0.000125257	0.000498479	0.000259434	0.000150144	0.000212814	0.000367989	0.000530804	0.000107755	0.000413502	0.000458708	0.00045493	0.000401907	0.000530715
1	Q9BXA6	TSSK6_HUMAN	Testis-specific serine/threonine-protein kinase 6	0.000741321	0.000838289	0.000784341	0.000709607	0.000808317	0.000776375	5.14877e-05	6.63181	0.000663279	0.000545352	0.000919109	0.000495423	0.000510532	0.00079891	0.000599988	0.000542592	0.000788068	0.000978543	0.000591126	0.000744842	0.000819361	0.000697458	0.00120157	0.000606949	0.000820945	0.000543997	0.000719638	0.00080018	0.000686811	0.000803577	0.000820538	0.000845518	0.000844337	0.000521182	0.00154392	0.000177864	0.000741367	0.00093059	0.000968207	0.00100015	0.000814821	0.000706035	0.000644906	0.001013	0.000599793	0.000929421
1	Q15836	VAMP3_HUMAN	Vesicle-associated membrane protein 3	0.000684464	0.00104563	0.000727167	0.000852867	0.00108946	0.000879918	0.00018278	20.7725	0.000549763	0.000439434	0.000653508	0.00051052	0.000653429	0.000770372	0.00129142	0.000783552	0.000910701	0.0010398	0.000672964	0.00061039	0.0007281	6.86257e-05	0.00179761	0.000244847	0.000695506	0.00062018	0.000732799	0.000645919	0.00135035	0.000592869	0.000875643	0.000561101	0.000626517	0.000643581	0.00111094	0.000863682	0.000897794	0.000705808	0.0012095	0.0012009	0.00121174	0.000598875	0.000951739	0.000962692	0.000328742	0.00170359
2	Q9NR28	DBLOH_HUMAN	Diablo homolog, mitochondrial	0.000442469	0.000400064	0.000343658	0.000420157	0.000422787	0.000405827	3.78612e-05	9.32939	0.000246001	0.000187508	0.000403278	0.000313211	0.000420952	0.000535682	0.000689702	0.00039014	0.000577006	0.000707836	0.000468792	0.00074642	0.000633367	0.00156302	0.000849075	0.000384094	0.000957789	0.000310798	0.000375886	0.000568653	0.00134143	0.000393162	0.000304741	0.000271244	0.00162337	0.000672486	0.00128303	0.000714832	0.000462666	0.00204275	0.000338388	0.000334907	0.00289336	0.000570342	0.00107136	0.00110175	0.000640717	0.00081492
6	P54920	SNAA_HUMAN	Alpha-soluble NSF attachment protein	0.00297601	0.0020443	0.00236558	0.00288048	0.0028206	0.00261739	0.000397166	15.1741	0.0012746	0.00137614	0.00206775	0.00155205	0.00198088	0.00141769	0.00501882	0.00163055	0.00681082	0.00275328	0.00168018	0.00201839	0.00317899	0.0025158	0.00276467	0.00210643	0.00214665	0.00186532	0.00350218	0.00243659	0.00190199	0.00080495	0.00193932	0.00173117	0.00132758	0.00107092	0.00149598	0.00301149	0.00330905	0.00268688	0.00268026	0.00224058	0.00543587	0.00127395	0.00528665	0.00453328	0.000598241	0.0070614
2	P10606	COX5B_HUMAN	Cytochrome c oxidase subunit 5B, mitochondrial	0.000846908	0.000115686	0.000470979	0.000169599	0.00146833	0.0006143	0.000559103	91.0147	0.00111884	0.000858342	0.00037447	0.000445223	0.00136983	0.000536029	0.00209526	0.000888316	0.00135878	0.000490173	0.0012519	0.0017467	0.000256083	0.00178779	0.000412357	0.000447032	0.000591047	0.00131547	0.000357872	0.00110941	0.00179542	0.000427002	0.000303626	0.00126558	0.000201962	0.000466882	0.000112888	0.000666604	0.000152004	0.000124305	0.00125876	0.000153342	0.000685602	0.000424642	0.000609658	0.00103665	8.95841e-05	0.000118482
5	P31040	SDHA_HUMAN	Succinate dehydrogenase [ubiquinone] flavoprotein subunit, mitochondrial	0.00439049	0.00413193	0.00466857	0.00445978	0.00530499	0.00459115	0.000442711	9.6427	0.0042523	0.00395103	0.00507211	0.00479234	0.00420713	0.00544186	0.00680281	0.00331442	0.00532301	0.00565991	0.00512708	0.00590677	0.00526233	0.00447171	0.00491549	0.00353602	0.00217879	0.00416155	0.00372069	0.0030901	0.00878309	0.00455394	0.00407494	0.00399271	0.00427553	0.00329832	0.00459384	0.004376	0.00361642	0.00468769	0.00459681	0.00506584	0.00340994	0.00347851	0.00125223	0.00494757	0.00404264	0.00288875
6	Q04837	SSBP_HUMAN	Single-stranded DNA-binding protein, mitochondrial	0.0010541	0.00316692	0.00126732	0.00235972	0.00296015	0.00216164	0.000963571	44.5759	0.00304504	0.00186224	0.00272521	0.003926	0.00314355	0.00273957	0.00407773	0.00186155	0.00260214	0.00442738	0.00347419	0.00288348	0.00362162	0.00330979	0.008614	0.00217134	0.00406488	0.00343113	0.00444584	0.00335472	0.00543202	0.00573848	0.00701423	0.00193969	0.00584742	0.000934071	0.00586721	0.00371522	0.00553133	0.00398746	0.00375749	0.00363185	0.00586906	0.00221691	0.00567658	0.00615048	0.00490722	0.0058535
3	P24666	PPAC_HUMAN	Low molecular weight phosphotyrosine protein phosphatase	0.000624788	0.000894238	0.000704949	0.00108244	0.000816105	0.000824503	0.00017723	21.4954	0.000295266	0.000546654	0.000339781	0.00105442	0.000863502	0.000425073	0.00102752	0.000668304	0.00029518	0.000458223	0.000743363	0.00051509	0.000441979	0.000816162	0.00081172	0.000406659	0.000750358	0.000394187	0.000893471	0.000221835	0.00191484	0.000354876	0.000659843	0.000493263	0.000122856	0.000656623	0.000700015	0.00222464	0.00191085	0.000845827	0.000790378	0.00140354	0.00243508	0.000322764	0.000895656	0.00135464	0.000546118	0.00132766
1	O95373	IPO7_HUMAN	Importin-7	3.85183e-05	1.82384e-05	8.91615e-05	3.59091e-05	5.34427e-05	4.7054e-05	2.66518e-05	56.6408	9.71099e-05	5.34224e-05	0.000120616	2.75167e-05	4.90856e-05	4.58512e-05	0.000125047	2.73192e-05	2.3585e-05	4.30257e-05	8.12135e-05	2.86283e-05	5.17884e-05	4.22379e-05	0.000146656	9.54785e-05	0.000198838	8.08823e-05	5.1901e-05	7.60915e-05	0.000194604	1.24587e-05	7.38383e-05	2.64208e-05	7.56585e-05	1.88615e-05	2.73482e-05	0.000289731	0.000163288	0.000248635	0.000104393	0.000196888	0.000288587	2.9477e-05	0.00012722	0.00022464	1.96147e-05	0.000108451
1	O96000	NDUBA_HUMAN	NADH dehydrogenase [ubiquinone] 1 beta subcomplex subunit 10	0.000256841	0.000184463	0.00114422	0.000212082	0.000377711	0.000435063	0.000403261	92.6902	0.000145668	0.000152627	5.87538e-05	0.000213016	6.16528e-05	0.000196595	0.00043944	0.000201287	0.000170544	0.000543936	0.000190763	0.000138012	0.00019911	0.000140316	9.01482e-05	5.46769e-05	0.000152657	0.0002114	0.000207332	0.000122171	0.000287185	8.63616e-05	0.00025205	0.000195923	0.00026495	0.000204479	0.000290166	0.000112537	0.00130199	0.000242269	0.000273912	0.00117591	0.000235159	0.000143052	4.72847e-05	9.2821e-05	2.48287e-05	9.26675e-05
1	P10599	THIO_HUMAN	Thioredoxin	0.000237027	0.000166302	0.00139281	0.000168941	0.00135095	0.000663205	0.000647717	97.6646	0.000224541	0.00016928	0.00038888	0.000113293	4.48307e-05	0.000138587	0.00381896	0.000161857	0.000154021	0.000226384	0.000232702	0.000207221	0.000282259	0.000279319	0.00385617	0.000205823	7.42891e-05	0.000181908	0.00168877	0.00138708	0.000321353	0.000255602	0.000107088	0.000218272	0.000547669	6.99941e-05	0.00223695	0.000555148	0.000192624	0.000275791	0.000148441	0.000665779	0.000847114	8.61788e-05	0.00159025	0.00102608	7.07382e-05	0.0003999
1	Q13938	CAYP1_HUMAN	Calcyphosin	0.000297081	0.000120603	0.000153591	0.000300077	0.000233301	0.000220931	8.18785e-05	37.0607	3.92153e-05	0.000951635	6.13386e-05	6.06673e-05	0.000387517	5.71246e-05	0.000999682	8.50223e-05	8.06504e-05	0.000267953	7.3049e-05	0.000373753	0.000111033	0.000133321	0.00021041	0.000268507	9.66437e-05	0.000374241	6.30133e-05	0.000109032	0.000242291	1.70113e-05	0.000247199	0.000119088	0.00024301	0.000544836	0.000100633	0.00243744	9.75686e-05	0.00112786	0.00167403	0.000462447	0.00324579	5.51577e-05	0.000381992	0.000451179	0.000118854	0.000214357
1	Q9NS69	TOM22_HUMAN	Mitochondrial import receptor subunit TOM22 homolog	2.91346e-05	9.39875e-05	6.09444e-05	2.66618e-05	8.98658e-06	4.3943e-05	3.36652e-05	76.6111	8.25962e-05	1.55181e-05	0.00014068	0.000113307	0.000100004	7.37632e-06	0.000173941	8.82629e-05	0.000144734	1.58773e-05	0.000129498	7.49072e-06	7.43947e-05	6.74428e-05	0.000172679	7.89294e-05	6.58703e-05	1.05589e-05	0.000108804	3.19479e-05	3.18849e-05	4.33686e-06	0.000117754	8.27919e-06	0.00016583	0.000116635	2.98945e-05	9.69665e-05	1.56161e-05	3.00011e-05	1.19744e-05	7.32892e-05	6.92049e-05	7.04169e-06	9.68404e-05	3.4518e-05	1.41354e-05	1.94798e-05
12	Q8NCR6	SMRP1_HUMAN	Spermatid-specific manchette-related protein 1	0.015551	0.0172866	0.0188312	0.0159395	0.0168775	0.0168972	0.00128662	7.6144	0.0118393	0.0097263	0.0185581	0.0104768	0.0129522	0.0168716	0.0235663	0.0154772	0.0156509	0.0204291	0.0161865	0.0179275	0.0183147	0.0155568	0.0243271	0.0122421	0.0217167	0.0165846	0.0152842	0.0162132	0.0110723	0.0195283	0.0136905	0.0144797	0.0195158	0.0131382	0.0237574	0.0177315	0.0154074	0.0207928	0.0182915	0.00596765	0.0175848	0.0122426	0.0122929	0.0200691	0.0136341	0.0135364
9	Q9BYZ2	LDH6B_HUMAN	L-lactate dehydrogenase A-like 6B	0.0121328	0.0144178	0.0127608	0.0132528	0.0146702	0.0134469	0.00108102	8.03918	0.012162	0.00829866	0.0124215	0.00922904	0.00643407	0.0119221	0.0206718	0.0142837	0.0100432	0.0112931	0.013057	0.0192173	0.0187668	0.014453	0.0101592	0.0111017	0.00970678	0.0195248	0.00707665	0.0115318	0.0120285	0.0169937	0.0191548	0.00940941	0.0184332	0.0119077	0.0149552	0.00876298	0.012583	0.0149193	0.0174511	0.0104787	0.0163545	0.0098689	0.0140026	0.0162533	0.0130682	0.0136642
1	Q9Y5Z4	HEBP2_HUMAN	Heme-binding protein 2	0.000137373	0.000190919	0.000343896	0.000674078	0.000289193	0.000327092	0.000210151	64.2485	7.95484e-05	0.000298427	9.82563e-05	0.000127925	6.56278e-05	0.000781593	0.00113766	0.000340123	0.000366053	0.000372897	0.000390792	0.000119612	0.000326655	0.00104745	0.000336581	0.000749392	0.000307852	0.000355133	0.000124928	0.000367692	0.000390139	7.52827e-05	4.26406e-05	0.00021992	0.000679379	0.000570487	0.00102378	0.000422831	0.000254919	0.000433835	0.000385134	0.000429026	0.000448578	0.000108347	0.000379071	0.0003974	0.000252507	0.000462354
1	A8MTL0	IQCF5_HUMAN	IQ domain-containing protein F5	0.00019322	0.000382722	0.00056222	0.000178794	0.000226244	0.00030864	0.000163372	52.933	0.000164496	0.000238098	0.000191176	0.00012207	0.00014514	0.000247934	0.000264043	0.000212589	0.000334708	0.00019819	0.000135114	0.000161333	0.000313907	0.000282931	0.000515767	0.000134864	0.000311277	0.000271631	0.000252142	0.000325385	0.000112272	0.000355024	0.000407491	0.000644833	0.000520888	0.000167562	0.000247416	0.000664823	0.000535384	6.4325e-05	0.000592517	0.000532538	0.000263977	0.000278222	0.000863214	0.000275602	7.79721e-05	0.00027472
2	P20151	KLK2_HUMAN	Kallikrein-2	0.000459348	0.000984227	0.000703818	0.000673494	0.0011025	0.000784678	0.000257668	32.8374	0.000974802	0.000446248	0.000245832	0.000331354	0.00035205	0.000205182	0.00113407	0.000268423	0.000602896	0.000419114	0.000427628	0.000561513	0.000971626	0.00072798	0.000877656	0.00064746	0.000449207	0.000544688	0.000502674	0.000535276	0.000782806	0.000116243	0.000323777	0.000312911	0.00070046	0.000256989	0.00041125	0.000980814	0.000706693	0.000680988	0.000464077	0.000361554	0.000642443	0.00021505	0.000637052	0.00146403	0.000219324	0.000359149
15	P40926	MDHM_HUMAN	Malate dehydrogenase, mitochondrial	0.0464583	0.0532368	0.0516843	0.0514002	0.0598015	0.0525162	0.00480184	9.14353	0.0270283	0.0237183	0.0364215	0.0371866	0.0310981	0.0475853	0.0543856	0.0269359	0.0482127	0.0429514	0.037714	0.0446007	0.041526	0.0289428	0.0517698	0.0331199	0.040847	0.045139	0.048613	0.0492385	0.0688651	0.0623473	0.0396472	0.0390931	0.0563656	0.0376933	0.0587343	0.0414969	0.0468475	0.0477194	0.0518769	0.0476394	0.0468845	0.0323176	0.0466845	0.0468444	0.0364573	0.0683062
3	P78406	RAE1L_HUMAN	mRNA export factor	0.00201849	0.0022009	0.00247665	0.00209701	0.00209768	0.00217814	0.000179003	8.21816	0.00145216	0.00127956	0.00201306	0.000709001	0.00155974	0.00177997	0.00307568	0.00042518	0.00193311	0.00191301	0.00162741	0.0021537	0.00126648	0.00116766	0.00225699	0.0010198	0.00112443	0.000843386	0.00172221	0.00185347	0.00112685	0.00149707	0.00135051	0.00180654	0.00089132	0.00135303	0.00222996	0.000742877	0.00142021	0.00235995	0.00267374	0.00213716	0.00308125	0.00131321	0.00058017	0.00288398	0.000691232	0.00162449
3	Q9C002	NMES1_HUMAN	Normal mucosa of esophagus-specific gene 1 protein	0.00185208	0.00226869	0.00242957	0.00228357	0.00427579	0.00262194	0.000949237	36.2036	0.00272325	0.00163532	0.00329018	0.00194543	0.00217003	0.00260839	0.00436728	0.00211913	0.00255867	0.00278072	0.00245205	0.00317574	0.00273472	0.000989448	0.00488714	0.000931927	0.00235386	0.00284666	0.00272828	0.00178037	0.00476508	0.00332502	0.00231219	0.00194421	0.00315393	0.002246	0.00328274	0.00107617	0.00275835	0.00340648	0.00318673	0.00373343	0.00169266	0.0017241	0.00302173	0.00385568	0.00175053	0.00108027
15	P25705	ATPA_HUMAN	ATP synthase subunit alpha, mitochondrial	0.0846723	0.102338	0.123972	0.0495561	0.0940228	0.0909121	0.0273057	30.0353	0.0492444	0.0461645	0.066972	0.0796964	0.0505544	0.114556	0.0969866	0.047792	0.0772212	0.127983	0.074752	0.0813868	0.0560585	0.0695855	0.0784662	0.127202	0.0701096	0.06801	0.0751274	0.08075	0.127549	0.0643401	0.0556344	0.060523	0.066487	0.0408154	0.0802291	0.057579	0.0889836	0.0855295	0.0769226	0.0437721	0.0868179	0.0455895	0.0798546	0.0695543	0.0593502	0.0849184
2	P0DP25	CALM3_HUMAN	Calmodulin-3	0.00156469	0.00178723	0.00218233	0.00159939	0.00205897	0.00183852	0.00027459	14.9354	0.00126296	0.00127197	0.00184903	0.00273148	0.00357518	0.00250524	0.00237999	0.00237884	0.00205711	0.0023702	0.00232364	0.00156068	0.00316756	0.00239734	0.00284728	0.000484473	0.00301765	0.00443736	0.00231288	0.00308542	0.000622837	0.00388609	0.00264919	0.00263226	0.00208453	0.00303439	0.0039548	0.00194502	0.00196674	0.00152827	0.00340618	0.00303594	0.00265375	0.00263783	0.003707	0.00394261	0.00189972	0.00279123
3	Q9P0L0	VAPA_HUMAN	Vesicle-associated membrane protein-associated protein A	0.00470988	0.00626745	0.00614122	0.00578379	0.00683909	0.00594828	0.000789515	13.273	0.00371579	0.00328146	0.00843882	0.00513519	0.00441715	0.00531575	0.0058919	0.00396886	0.00474872	0.00632974	0.00495497	0.00663775	0.00504023	0.00620282	0.00665368	0.00315641	0.00900993	0.00520695	0.00467223	0.00544281	0.00782383	0.00510981	0.00542797	0.00325412	0.00441026	0.00524963	0.00540716	0.00453534	0.00586545	0.00614816	0.00785448	0.00421233	0.00726239	0.00375512	0.00223331	0.00323338	0.00271576	0.00645506
15	P04075	ALDOA_HUMAN	Fructose-bisphosphate aldolase A	0.0722288	0.0669042	0.0752634	0.0716187	0.0710374	0.0714105	0.00300015	4.20127	0.0511176	0.0440931	0.0500102	0.0588536	0.0471753	0.0713229	0.0891584	0.0478219	0.0753524	0.0647406	0.0591037	0.079961	0.0782549	0.0728981	0.0671042	0.0588497	0.0658334	0.0796486	0.0518199	0.0787328	0.0931077	0.0836061	0.0889089	0.0714702	0.0637177	0.0663938	0.0582891	0.0582166	0.0527546	0.076968	0.066378	0.0747055	0.0687831	0.0697348	0.0583824	0.0783127	0.0777459	0.069224
2	P08574	CY1_HUMAN	Cytochrome c1, heme protein, mitochondrial	0.00112206	0.000527198	0.00399384	0.00033455	0.00362284	0.0019201	0.00175291	91.2927	0.000256023	0.00301213	0.00031849	0.000270272	0.00105934	0.000607318	0.000313225	0.000287129	0.000653963	0.000385993	0.000552524	0.00516592	0.00126616	0.000499374	0.000625811	0.000354114	0.000357744	0.000480614	0.000518254	0.00163762	0.00734917	0.00159843	0.0003258	0.000335704	0.00270232	0.000343388	0.00142475	0.0130027	0.00834076	0.000866625	0.000678771	0.00361135	0.00811258	0.00304439	0.000844389	0.00107685	0.000200406	0.00215247
3	P39060	COIA1_HUMAN	Collagen alpha-1(XVIII) chain	0.000399298	0.0003765	0.000238838	0.000496238	0.000595045	0.000421184	0.000133778	31.7625	0.000153163	0.000347873	0.000238576	0.000112881	0.000167546	0.000278729	0.00115368	0.000163347	0.000232351	0.00030025	0.000189763	0.000565598	0.000298865	0.00037013	0.000194604	0.000210611	0.000206499	0.000240105	0.000368621	0.000234007	0.000200429	0.000132753	0.00016767	0.000600836	0.00014759	0.000726129	0.00021494	0.000784586	0.000645277	0.000406549	0.000380373	0.00176443	0.000592743	0.00048893	0.000607712	0.000369911	0.000223819	0.00213808
1	Q5BJF2	SGMR2_HUMAN	Sigma intracellular receptor 2	5.13735e-05	0.000131137	0.000371408	0.000518522	5.53608e-05	0.00022556	0.000209358	92.8169	0.001791	0.00200287	0.00150903	0.00052027	0.000403388	0.000501606	0.000250445	4.76995e-05	0.000637649	0.000122538	0.000469898	0.000784349	0.000560148	0.0011914	0.000912176	0.000582912	0.000944541	8.64268e-05	0.000650584	0.00065043	0.000145802	0.000181213	0.000631163	0.000739079	9.42336e-05	0.000656611	0.000565502	0.00110184	0.000942408	0.00014723	0.00100157	0.00112457	0.00249407	0.000593028	0.00104776	0.00126874	0.000409844	0.00133448
4	Q6URK8	TEPP_HUMAN	Testis, prostate and placenta-expressed protein	0.00148072	0.00156041	0.00168414	0.00160544	0.00174827	0.0016158	0.00010445	6.46433	0.00182225	0.00111601	0.00221135	0.00126973	0.00134987	0.00197854	0.00252543	0.00151357	0.00195795	0.0015636	0.00180621	0.00157446	0.00176843	0.00164315	0.00261315	0.00117395	0.00196769	0.00155493	0.00140322	0.00167399	0.00247292	0.00183207	0.00216938	0.00184715	0.00213632	0.000710572	0.00218925	0.00190179	0.00206708	0.0031616	0.00153756	0.00152674	0.00206158	0.00178545	0.00194806	0.00230965	0.00159451	0.00239977
6	Q99497	PARK7_HUMAN	Parkinson disease protein 7	0.00853014	0.0082516	0.00913395	0.00901149	0.00872098	0.00872963	0.000357528	4.09557	0.0036765	0.00479895	0.00703731	0.00625794	0.00941041	0.0081247	0.00878628	0.00516186	0.00834623	0.0102199	0.00757354	0.00941224	0.00894326	0.00874408	0.012415	0.00627922	0.00770389	0.0062473	0.0101328	0.00782094	0.00971672	0.0093895	0.00445591	0.00582957	0.00837573	0.00624598	0.0112416	0.00552639	0.0124121	0.00655129	0.00814616	0.00937928	0.00866757	0.00435635	0.0060146	0.00641142	0.00494204	0.00850235
2	P04632	CPNS1_HUMAN	Calpain small subunit 1	0.000251019	0.000800217	0.000738168	0.00974728	0.000408202	0.00238898	0.00411972	172.447	0.000834954	0.000269704	0.000228792	0.000546766	0.00639702	0.00068176	0.000653267	0.00496386	0.00927278	0.000588962	0.0116651	0.000437277	0.00886002	0.0231512	0.000389618	0.00842524	0.0117777	0.000476911	0.0104021	0.000340459	0.000884551	0.000122009	0.000274317	0.000645423	0.0170785	0.00823475	0.00302778	0.00899271	0.00654112	0.000468008	0.000782131	0.000272706	0.00185947	0.000321465	0.000609989	0.00467735	0.000417254	0.000485597
6	P10515	ODP2_HUMAN	Dihydrolipoyllysine-residue acetyltransferase component of pyruvate dehydrogenase complex, mitochondrial	0.00774127	0.0100983	0.00842552	0.00792316	0.00982303	0.00880225	0.00109111	12.3958	0.00537925	0.00677285	0.00761814	0.00589942	0.00579333	0.00492297	0.0121896	0.00495095	0.00637558	0.00661613	0.00704266	0.00470826	0.00797798	0.0063773	0.00851064	0.00612917	0.00816877	0.00806098	0.00713542	0.00844348	0.00899212	0.0105138	0.00667258	0.00751237	0.00950038	0.00643547	0.0115117	0.00873346	0.00654263	0.00885869	0.00724817	0.00314543	0.0112024	0.00795209	0.00804589	0.00874116	0.0078091	0.0107367
4	P0C5Z0	H2AB2_HUMAN	Histone H2A-Bbd type 2/3	0.0101668	0.0164945	0.0107051	0.0107524	0.0159649	0.0128167	0.00312968	24.4187	0.00174371	0.00435364	0.0143672	0.0117765	0.00206023	0.0134207	0.018193	0.0134018	0.00884738	0.0183491	0.0100461	0.011192	0.0201453	0.00780925	0.0278819	0.00742309	0.00905145	0.00731567	0.0095276	0.0125621	0.00843724	0.0154465	0.0181652	0.0233635	0.00845182	0.0128814	0.00205398	0.00734241	0.0208318	0.0133554	0.00340486	0.0117765	0.0335086	0.0205398	0.00524101	0.0294437	0.012097	0.0137279
1	Q6UW68	TM205_HUMAN	Transmembrane protein 205	0.00124901	0.00125753	0.00133309	0.00133866	0.00173147	0.00138195	0.000199737	14.4533	0.000957301	0.000466649	0.00113208	0.00095676	0.000534602	0.000406288	0.00152497	0.000544187	0.000696107	0.0016553	0.000795927	0.00143716	0.00223793	0.00215843	0.00181241	0.000529369	0.00130208	0.000626616	0.00107705	0.00141142	0.00549834	0.00113783	0.00139066	0.00101761	0.000244433	0.00187454	0.0009718	0.000641286	0.00132713	0.00146807	0.00256674	0.00256607	0.00434963	0.00119252	0.000322619	0.00170503	0.000756871	0.00115466
2	Q01469	FABP5_HUMAN	Fatty acid-binding protein 5	0.000683609	0.000830246	0.000801596	0.00063843	0.000229925	0.000636761	0.000240998	37.8474	0.000436036	0.00147365	0.00146763	0.000793371	0.000902127	0.000966808	0.000309646	0.00111712	0.000955388	0.000842275	0.000680135	0.000156393	0.000985513	0.000642907	0.00100759	0.000402044	0.000683659	0.000880933	0.000745961	0.000978493	0.000296826	0.00080303	0.000977657	0.00084001	0.00350255	0.000596987	0.00142314	0.00011663	0.000756513	0.000153635	0.00137876	0.00155467	0.00143818	0.000658172	0.00293199	0.00114825	0.000529546	0.000151395
3	P09669	COX6C_HUMAN	Cytochrome c oxidase subunit 6C	0.00121634	0.000899332	0.000318713	0.000963355	0.000864257	0.0008524	0.000328608	38.5509	0.0010872	0.00191651	0.000932415	0.00123226	0.000878614	0.000622215	0.00208076	0.000879111	0.00122001	0.00063126	0.00104349	0.000475198	0.0017852	0.00094498	0.00235424	0.00031259	0.00158557	0.00128812	0.00164434	0.000960953	0.00153463	0.000803953	0.00220586	0.000954485	0.00188183	0.00106428	0.00164913	0.0032933	0.00189716	0.00172917	0.00143564	0.00115497	0.00108201	0.000671498	0.00146442	0.000379863	0.000490664	0.000844432
5	O43847	NRDC_HUMAN	Nardilysin	0.00276913	0.00326524	0.00388422	0.00209412	0.00326993	0.00305653	0.000667646	21.8433	0.00221986	0.00249305	0.00401896	0.00358129	0.00336294	0.00332524	0.00546463	0.00199169	0.00209415	0.00304973	0.0025891	0.00269139	0.00404742	0.00332834	0.00294784	0.00306489	0.00330393	0.00336792	0.00410331	0.00139857	0.00505209	0.001834	0.00214837	0.00322857	0.00272432	0.0019044	0.0039548	0.00263749	0.00360548	0.00753662	0.00771616	0.00481431	0.00092739	0.00201971	0.00604264	0.00288892	0.00193501	0.00167998
1	P55064	AQP5_HUMAN	Aquaporin-5	0.00181307	0.00207218	0.00225639	0.00180163	0.00260869	0.00211039	0.000337199	15.978	0.00171599	0.00120851	0.00144703	0.00156743	0.00134327	0.0018986	0.00201155	0.00143246	0.00142849	0.00272964	0.00151914	0.00147857	0.000147199	0.00168091	0.00204213	0.00135624	0.00174931	0.00161806	0.00198614	0.00199515	0.00494028	0.00245673	0.00198116	0.00164936	0.00134037	0.00153986	0.00230022	0.00126293	0.00271656	0.00230577	0.00255687	0.00236036	0.00222137	0.00162599	0.00112902	0.00189608	0.00101988	0.00160676
4	Q8WUD1	RAB2B_HUMAN	Ras-related protein Rab-2B	0.00426168	0.00649989	0.00546766	0.00585948	0.00639944	0.00569763	0.000905148	15.8864	0.00106073	0.0044083	0.0059136	0.00243259	0.00543561	0.0010677	0.00227681	0.00164087	0.00147445	0.00290131	0.00109495	0.00141356	0.00757507	0.0024779	0.00400358	0.00133628	0.00114688	0.00212458	0.00136519	0.00671059	0.00235731	0.00223855	0.0017784	0.00707744	0.00272156	0.00413543	0.00696326	0.00164526	0.00486518	0.00331641	0.00391558	0.00118648	0.00213979	0.00116883	0.00381264	0.000944164	0.00100069	0.00136645
5	P33176	KINH_HUMAN	Kinesin-1 heavy chain	0.000955976	0.00114651	0.00201788	0.0011543	0.00137848	0.00133063	0.000412301	30.9854	0.000869492	0.00124027	0.00131428	0.000956255	0.000959436	0.00177005	0.00360821	0.00105001	0.00315332	0.00144952	0.00155441	0.00185962	0.000964968	0.00159051	0.00485424	0.00110706	0.00180943	0.00219039	0.00121737	0.00140234	0.00183612	0.000412764	0.000875245	0.000524955	0.0014311	0.00200136	0.00138326	0.00174432	0.00122169	0.00145552	0.00160635	0.00162863	0.00312423	0.000537326	0.00178994	0.00261691	0.0016749	0.0032662
1	P58546	MTPN_HUMAN	Myotrophin	0.000106688	7.48302e-05	0.000241317	0.000210699	0.000270426	0.000180792	8.56028e-05	47.3488	6.97621e-05	9.85523e-05	0.00328171	6.70907e-05	2.68918e-05	0.000124798	0.000299549	0.000215053	0.000122901	0.000257096	0.000223793	0.000152711	0.00015279	0.000239725	0.000192168	5.25387e-05	0.000145609	0.00011839	0.000146122	0.000148536	0.000486698	1.23647e-05	0.000126027	6.42278e-05	0.005279	0.00248298	0.000140118	0.000159235	0.00215056	0.000158127	0.000325591	0.000232625	0.000149026	0.000108412	0.000581809	0.000417701	3.95651e-05	0.00085928
1	Q9NRG9	AAAS_HUMAN	Aladin	0	0.000133147	0.000141066	0.000137331	0.000210092	0.000124328	7.63872e-05	61.4403	0.000150671	0.00016455	7.26604e-05	3.62969e-05	0.000125727	1.84791e-05	0.000665175	0.000116917	0.000190136	5.28885e-05	7.82089e-05	0.000705584	0.000115232	0.000194271	9.66095e-05	0.000118282	0.000109459	9.82358e-05	0.000154806	9.1202e-05	0.000801915	1.40971e-05	5.42004e-05	0.000133107	7.844e-05	7.41781e-05	4.28297e-05	0.000217015	7.11403e-05	0.000177994	0.000157851	0.000830398	0.000160991	9.52739e-05	0.000103555	0.00017476	9.86513e-05	0.000989232
[truncated: 334 more rows]
[truncated: 52 more columns]
